# Supplementary material for: A novel somatic mutation of SIN3A detected in breast cancer by whole-exome sequencing enhances cell proliferation through ERα expression
Source: Sci Rep. 2018 Oct 30;8:16000. doi: 10.1038/s41598-018-34290-1 (PMC6207735; doi:10.1038/s41598-018-34290-1)
Supplement: Supplementary file 2 — Supplementary Table1S [file 41598_2018_34290_MOESM2_ESM.xlsx]

## Sheet: Sheet1
Supplementary Table 1S Summary of depth and coverage of whole exome sequencing data using SOLiD5500
High ERa
Sample	Age	Total Mapped bases (Gb)	Mapped bases in targeted region (Gb)	Average depth on target	Region of target covered with at least 1 x	Region of target covered with at least 5 x	Region of target covered with at least 10 x	Region of target covered with at least 20 x	Region of target covered with at least 40 x	Region of target covered with at least 80 x	Region of target covered with at least 100 x
BC53-T	50	5.5	0.84	19.9	0.9265	0.8214	0.6566	0.3651	0.1032	0.0138	0.0065
BC76-T	62	6.4	1	23.4	0.9341	0.8489	0.709	0.4363	0.1478	0.0237	0.0116
BC70-T	52	5.2	0.8	19	0.9224	0.8076	0.6344	0.3429	0.0938	0.0115	0.0054
BC70-B	52	2.2	1	22.3	0.8927	0.7526	0.6077	0.3961	0.1609	0.0295	0.0142
BC54-T	60	6.2	3.1	73	0.953	0.9275	0.8919	0.8064	0.6186	0.3249	0.2331
BC61-T	60	5	2.5	57.3	0.9484	0.9141	0.8645	0.75	0.5217	0.2272	0.1507
BC61-B	60	1.8	0.8	19.3	0.8846	0.7242	0.5594	0.3348	0.1217	0.0215	0.0104
BC63-T	53	5.5	2.6	60.2	0.9506	0.9206	0.8775	0.7729	0.5492	0.2448	0.1631
BC63-B	53	1.8	0.8	18.6	0.8802	0.7152	0.5497	0.3244	0.1135	0.0186	0.0088
BC68-T	66	5.1	2.6	60.2	0.9491	0.9168	0.8705	0.7615	0.5402	0.2452	0.1654
Moderate ERa
Sample	Age	Total Mapped bases (Gb)	Mapped bases in targeted region (Gb)	Average depth on target	Region of target covered with at least 1 x	Region of target covered with at least 5 x	Region of target covered with at least 10 x	Region of target covered with at least 20 x	Region of target covered with at least 40 x	Region of target covered with at least 80 x	Region of target covered with at least 100 x
BC74-T	35	6	0.9	17.9	0.9199	0.7982	0.6146	0.3156	0.079	0.0093	0.0044
BC74-B	35	2.2	1	24.4	0.9018	0.7695	0.6266	0.4198	0.1867	0.041	0.0209
BC57-T	67	5.2	2.6	59.9	0.9541	0.9256	0.8813	0.769	0.535	0.2361	0.1586
BC57-B	67	3.3	1.4	34.1	0.949	0.901	0.818	0.6201	0.3042	0.0669	0.033
BC86-T	51	6.1	3.1	71.4	0.9548	0.9288	0.8906	0.7966	0.5982	0.3092	0.2212
BC86-B	51	2.7	1.2	29	0.9125	0.8003	0.6726	0.477	0.2391	0.065	0.0363
Low ERa
Sample	Age	Total Mapped bases (Gb)	Mapped bases in targeted region (Gb)	Average depth on target	Region of target covered with at least 1 x	Region of target covered with at least 5 x	Region of target covered with at least 10 x	Region of target covered with at least 20 x	Region of target covered with at least 40 x	Region of target covered with at least 80 x	Region of target covered with at least 100 x
BC58-T	49	5.6	2.4	55.5	0.9471	0.9073	0.8493	0.7238	0.503	0.2246	0.1492
BC58-B	49	2.1	0.9	21.6	0.8986	0.7549	0.5978	0.3758	0.1491	0.0294	0.0148
BC80-T	71	5.6	2.4	45.3	0.9425	0.8932	0.8215	0.6716	0.4214	0.1526	0.0927
BC80-B	71	3.9	1.7	39.4	0.9527	0.9154	0.8505	0.6816	0.3732	0.0971	0.051
BC81-T	75	4.2	1.8	42	0.9391	0.8805	0.7976	0.637	0.3884	0.1349	0.0805
BC81-B	75	2.4	1.1	24.7	0.9101	0.7919	0.653	0.4383	0.1884	0.0378	0.0184
BC88-T	84	4.6	2	47.6	0.9436	0.8957	0.8261	0.6798	0.4361	0.1679	0.1051
BC88-B	84	3.9	1.7	38.7	0.9527	0.9157	0.8508	0.6803	0.3675	0.0909	0.0463
BC71-T	52	4.3	2.1	49	0.9478	0.9041	0.836	0.6854	0.4323	0.1709	0.1114
BC71-B	52	4.1	1.8	41.6	0.9539	0.921	0.8643	0.7108	0.4069	0.1089	0.0567
BC83-T	48	7.3	3.6	66.9	0.9556	0.9308	0.8932	0.7966	0.5834	0.2813	0.195
BC83-B	48	2	0.9	22	0.9029	0.7712	0.6237	0.3997	0.1532	0.0249	0.0116
T shows tissues of breast cancer, and B means blood samples.
