# Supplementary material for: A novel somatic mutation of SIN3A detected in breast cancer by whole-exome sequencing enhances cell proliferation through ERα expression
Source: Sci Rep. 2018 Oct 30;8:16000. doi: 10.1038/s41598-018-34290-1 (PMC6207735; doi:10.1038/s41598-018-34290-1)
Supplement: Supplementary file 3 — Supplementary Table2S [file 41598_2018_34290_MOESM3_ESM.xlsx]

## Sheet: Sheet1
Supplementary Table 2S PCR primer sets used in custom panel for Ion PGM system.
gene_Name	Ion_AmpliSeq_Fwd_Primer*	Ion_AmpliSeq_Rev_Primer*	Genome_Version	Chr	Amplicon_Start	Insert_Start	Insert_Stop	Amplicon_Stop
CSDE1	ATTACTACTGAGGCGAAATAGGACTCT	GCCTTTTAAGATCAGAGTTGGTTTATGTTT	hg19	chr1	115276307	115276334	115276551	115276581
PTPRC	CCATAGCAATCTCAATCCTTGCCAA	CCACACTGAAATCTGTAGGTAATATTCTGT	hg19	chr1	198677121	198677146	198677361	198677391
HSPG2	GCTGTCCATGAGCCCATATGTC	CCACCCAGCAGTTACTAAGCTG	hg19	chr1	22167609	22167631	22167848	22167870
FLG2	GCCTGTGTTGTCCAAATCCAGA	TGGGTCTAGTTCAGGACAGACAA	hg19	chr1	152326943	152326965	152327194	152327217
PLEKHG5	CCCTACTCCCAGTCCCACTT	GGACCCAAGCAAGGAATGCTT	hg19	chr1	6535061	6535081	6535178	6535199
MIB2	CGCAGTGCTACATGCACAAC	TGGAGAGACTTGCTCCGTCTT	hg19	chr1	1559253	1559273	1559426	1559447
PLCH2	AAGCTGGAGGAGATCAGGAGTAAA	CTCAAACCAGCTCCACCCAAGT	hg19	chr1	2434307	2434331	2434559	2434581
MEGF6	CGGACATCCTGCAGGGAGA	GGGACCTGCTCATGTGCTG	hg19	chr1	3413340	3413359	3413581	3413600
VPS13D	ATTAGATCACTGAGTCACTCCATAATCCT	TTCATTATTTCCCACTCACACTATACCTTG	hg19	chr1	12332944	12332973	12333188	12333218
VPS13D	GCAAGTATAGGTGGCACCAAAGT	TTCAGGTTGAGAAAACACTCCTGTT	hg19	chr1	12337231	12337254	12337480	12337505
BAI2	ATGTAGGAGAGCTCCACAGTGA	GGTGAGGGACAGAGCTCTAGAC	hg19	chr1	32204440	32204462	32204689	32204711
SPOCD1	CCTTGCCTCCTCCATTTCTTTCTTA	TCTCTGTGTGACATCTTAGATGACAGT	hg19	chr1	32280297	32280322	32280544	32280571
MAST2	GGAGGATGGGTCCTACCTGTTT	TCCTCAGTCACACCTTGTTGAAC	hg19	chr1	46495649	46495671	46495900	46495923
ZYG11A	TGGTCTTCGCATTTTAAGTGTTTTTAATGT	GGTCTGATTTGAGTTGCCTGTGAT	hg19	chr1	53322956	53322986	53323206	53323230
DOCK7	TCCACATTATGTTTCTCCTTTCTTGTTCT	TGATCAATCTGTCTCATTCTACTGCTCT	hg19	chr1	62979333	62979362	62979579	62979607
RPE65	TAGGCTTTAGCTTCTCCTTTATTCCATG	GCCATTTTACCACCTGTTTGATGG	hg19	chr1	68912199	68912227	68912449	68912473
C1orf173	GAGATATTCAGAAGAGACAGAGTTGAACAG	GTTGAAAATAACATGCCAATCCTGTCT	hg19	chr1	75106848	75106878	75107095	75107122
ABCA4	TTCATTCAAGGACTCTTTGTTGAGCT	GGAGTGGTATTCCCTGACATGTATC	hg19	chr1	94528506	94528532	94528755	94528780
SLC44A3	GCTTGTAGGGTCCGGGTATTTG	CGTGATGCCTGTGGATACGATAG	hg19	chr1	95307406	95307428	95307657	95307680
RBM15	TCAGAGGCCACTTAGGAACCTT	ATCACAAAACAGGAACCATGTCAAAG	hg19	chr1	110884679	110884701	110884927	110884953
ST7L	ATGTGGTAGAGTTTGAATTTGAGCTCA	CTTCCAAAGTCAGCAGCAATCTG	hg19	chr1	113120757	113120784	113121008	113121031
PDE4DIP	AAGTAACTTTTTACAGACCCGTTAGCT	GGACAAGTTCCTTCTAAAATCAATCCTTTG	hg19	chr1	145074747	145074774	145074991	145075021
MTMR11	GGCTGGAGGAGTCTCAGAAATT	GAGAGACTCTGGTCCATGGTTAC	hg19	chr1	149906795	149906817	149907046	149907069
MTMR11	AAGGAAACAGAAGGAATGTCAAGGT	GGACCAAAGTCTGTCCAGGAAAA	hg19	chr1	149907857	149907882	149908108	149908131
BNIPL	AGAACCTATATATTGAGTCCTGGCTTGA	GGTGAATGCTGAAGAAGGACTCA	hg19	chr1	151010905	151010933	151011156	151011179
FLG	GAAGTTTCTTGATTGAAAGTGAACTTGCT	CAGCACGGAAGTGTTAGTTACAATTC	hg19	chr1	152275105	152275134	152275353	152275379
NPR1	TCAACCCTGAGCGTCTCTAGAG	TCACTGAGGCAGGATCTGGTAG	hg19	chr1	153661306	153661328	153661557	153661579
NUP210L	ATAGAAGAATAGAAGCAGAGCAGAGCAA	AGAGACATGATTTCTCCCTCATGTTCTA	hg19	chr1	154026665	154026693	154026911	154026939
MRPL24	CTGCCGGATAACTTGAACCACT	GCTCTGTTGCAGACAAGAGGAAG	hg19	chr1	156708168	156708190	156708394	156708417
CD1D	AGGAGGAAATAAGAAGCACCTGGTA	TTAAGGAAAAGGGAAGCCAGGAATGAAGG	hg19	chr1	158153616	158153641	158153861	158153890
CD84	CTCTCCGTCTTCCCATGACTTAC	CACGGCAAGTTAAAATCATTGCTTG	hg19	chr1	160535171	160535194	160535420	160535445
SMG7	TTTCAAGACAAAAAGTCAGTTTGGGAAAT	GAAGGTGATGAAGTTGAAACAGGTT	hg19	chr1	183502106	183502135	183502355	183502380
TPR	ATGGTAGTCAAATTTGAAGCTACCATCA	ACTGAGCTTCAGCTCAAACTTGAG	hg19	chr1	186325303	186325331	186325553	186325577
PTGS2	CCTTTCTCCGCAACAGGAGTAC	GGGCTGTCCCTTTACTTCATTCAG	hg19	chr1	186643349	186643371	186643599	186643623
CRB1	CTGTCTTTTGAGCCTTAAGATGTTTCTTTT	GGGAGAGTTTGGAGTCAGCATTG	hg19	chr1	197396521	197396551	197396772	197396795
NAV1	CCTCTTTTCCATGTCCTGCTTTC	CCTATGTTGGTAAGTTGGCCCTTT	hg19	chr1	201755432	201755455	201755682	201755706
C1orf107	GCTGTCTGCACAGGTACTGATA	ACCTTCACACTTTAGGTCTCAAAGTTG	hg19	chr1	210012241	210012263	210012488	210012515
TLR5	AGTCAGAGTGACAGTGCATACAATG	TCCTAGCTCCTAATCCTGATGTATTTGTAT	hg19	chr1	223284421	223284446	223284665	223284695
CDC42BPA	AAAAACCATTATTAGTAGCCACCTGGAAT	TCTGAACACCTCGAATTCTTGGTC	hg19	chr1	227268503	227268532	227268753	227268777
LYST	GGAAAAAGCATACCTGTTGCCTT	AAAGTATCACAGCTTTAACTGGATTGAAGA	hg19	chr1	235976258	235976281	235976499	235976529
CHML	GAGTTAAAGACAACATCTGCATAGCATTC	AAATCCAGAAGACATTATCTTTGATGGTGA	hg19	chr1	241796962	241796991	241797206	241797236
SDCCAG8	CCCTGGTGTTGCTTCTGAATCT	TGTTAGTTTTTGCTCTGAACTCTCTGT	hg19	chr1	243507336	243507358	243507583	243507610
GDF2	GCATCTGTTCCATCCAGAACATC	TCTAAACCCTGAGACTCAGCTTCA	hg19	chr10	48414326	48414349	48414576	48414600
MTPAP	CAGCTGATGTTTTAATAAAGTGCCACT	ACAGAACAGAAAATTTCACAAAAACCAGT	hg19	chr10	30602322	30602349	30602567	30602596
CREM	AGTAACCACCTCCCGATGGTAA	GGCTGTGGTGTCTGAATTACTCC	hg19	chr10	35464616	35464638	35464867	35464890
BMS1	GCTTTTGTCCTTGTCAGATCCTTG	CCTGAATTCTGAAGAGCTTCTTCCT	hg19	chr10	43326297	43326321	43326457	43326482
JMJD1C	AGTTTAGTATGGTAGTTTGGTTGACTTGT	GCCAGTAGTAAGACAGGAAGTGTTG	hg19	chr10	64966780	64966809	64967029	64967054
SAR1A	AAGTTTTCCAGATTTCTTGTACAGTCCT	CACAATTGTACTGTCATTCAGAAAGCTAAT	hg19	chr10	71921469	71921497	71921713	71921743
RPS24	TCAGAAACGGAGCCTTCATGTC	GGAGAGATGAAGCATCCTCAGAAATG	hg19	chr10	79814545	79814567	79814793	79814819
ATAD1	GTTCACATAGATCTCAGCATCCTCTT	AAAATTCATGTTGACCTTAACTTTTGCCA	hg19	chr10	89549943	89549969	89550188	89550217
KIF20B	TGTTGTAGACATTGAGGATATTGCGAT	CTTCCTCTAATTTAGCCTCAAGCACTT	hg19	chr10	91510936	91510963	91511183	91511210
NOC3L	ACCAGAGCACATGATGTTTTCACA	GTTTCTGGGTATGCAGTATTCTTTCTGTTA	hg19	chr10	96121393	96121417	96121637	96121667
CYP2C8	GTGTTAAGAGTGGTGCTCTTGATCA	CACAACCATAATGGCATTACTGACTTC	hg19	chr10	96798519	96798544	96798766	96798793
EIF3A	GACGATGTAACAACTTCACATACAGC	GATTGGAAGAACGGAAAAGGCA	hg19	chr10	120809863	120809889	120810115	120810137
KNDC1	AGAGACCATCAGCCTCCAAAAC	CGACTGGGAGTTTTGGGAGATG	hg19	chr10	135011193	135011215	135011445	135011467
MUC5B	CCACAGCTACCAGCGTTACAC	TGGTTGTGGTAGTTGGCACTTT	hg19	chr11	1264034	1264055	1264257	1264279
FAM111B	GTGGGTAAGAAAATATTTTCGGGAAGAAC	GATGTGTGTTTTTACCCACCATAAGATG	hg19	chr11	58892800	58892829	58893046	58893074
BEST1	CCGTCAAAGCTTCACAGTGTCA	AAGGCCCAATAAGGATCCATGTG	hg19	chr11	61730082	61730104	61730333	61730356
KCTD14	GCATGAGGTCGCTGTTGTCTAG	GGACATGCCACAGATCTTTGGT	hg19	chr11	77727764	77727786	77728016	77728038
KIAA1731	CAGGAAAGACTTTTGAGAGTTTCACAAC	GGGATCTGAAGGTGGCTTGAAAAA	hg19	chr11	93431796	93431824	93432046	93432070
BIRC2	CTAGGAGACAGTCCTATTCAAAAGCAT	GCTTCTTCAGTACTCATTGCATAACTGTAG	hg19	chr11	102220868	102220895	102221112	102221142
DYNC2H1	GATCGACAAGGATCTCCAATACTGT	CGGGTCTTCTGCTATTAACTATATGATTCC	hg19	chr11	103270430	103270455	103270674	103270704
SNX19	GCTGTAACAGAGGCGGTAACA	CTCATGACTCCAGGCAGCTTT	hg19	chr11	130784435	130784456	130784655	130784676
KIAA1731	TAAAAGCTTGACTGTGAAAGGTAAGGAA	CATTCTCTTGGCCAACCAGTTG	hg19	chr11	93439762	93439790	93440014	93440036
PKP2	GTTCTTTCCTTGGCTGATCACTGA	ACACATTGAACAACATAATCCAAAACAGTT	hg19	chr12	32948868	32948892	32949112	32949142
PRICKLE1	GTGACTGACTCCTGCTGTCATA	GAAGCACTGGGAAGAGGAACAATTA	hg19	chr12	42863043	42863065	42863292	42863317
ARID2	GAATTCTCAGACATTGCTTCACCATC	CTATGATAACAGTATCTTGTGACTGGCTA	hg19	chr12	46244177	46244203	46244422	46244451
ARID2	GCATCCAATATTGTCTCAGCAACTTC	GCAAGAACAATTTGGTGAATGGCT	hg19	chr12	46244478	46244504	46244728	46244752
FMNL3	TGGGACATGACCAGGTTGAATC	CCTAGTGAGCCAGAAGGATGAC	hg19	chr12	50050657	50050679	50050909	50050931
GPD1	GCATCTCTGGAGCACAAACATT	GTGGCCAATACTTACTTGTCTACCA	hg19	chr12	50501654	50501676	50501903	50501928
DIP2B	GTCACTGTCTCTACAAGCTTTACATTTCA	GGAGCTAACACAGATTTCTCCAATTTCAT	hg19	chr12	51092654	51092683	51092899	51092928
AVIL	CCCAGACACAGGAGTTACTTGG	TTTCAACCGAGGTGATGTCTTCTT	hg19	chr12	58204415	58204437	58204665	58204689
MON2	GCATGTGAAATTGTTCGATTTATTTTCCCA	TCTGGCCTCTTTGCCACTTTTAA	hg19	chr12	62895322	62895352	62895567	62895590
PTPRQ	GAAGGACCACCAACAGTTCTCA	TGTTTGTATCCAATTCCATTGCATAAATCG	hg19	chr12	80888831	80888853	80889075	80889105
TMTC3	TTAATGGTAAATGCAGTGATGAGCTTTTG	CAAAAAGTAAAGAAGCAATCACACTACTCT	hg19	chr12	88546986	88547015	88547230	88547260
NUP37	CAAGGCATCATAGTCATGGCTGTA	GGAGTCAGGGTTGATGGCATAG	hg19	chr12	102505679	102505703	102505931	102505953
ATXN2	CATTTGTTTGGACTAGCTGTTTGTAAACT	CAATACTTAGTAACACGGAGCACAAGA	hg19	chr12	111926126	111926155	111926373	111926400
NOS1	CAGGATGCAGCTGGTTTTATGAG	ACAGGTTCTCTTTGGTTTTGGCA	hg19	chr12	117691309	117691332	117691560	117691583
CIT	GAATCAAAATGGCCAATGGGATTCT	ATCTCCTAGATGTCCCATACATACTGAAG	hg19	chr12	120149887	120149912	120150132	120150161
DDX55	CATTGGCTGAGAGGATTACAGATTGA	CATCTTTCCGTGAATGCACATAATCTTC	hg19	chr12	124099542	124099568	124099788	124099816
PIWIL1	AAAGTCTGCCTGCAAGGTTAGT	CGTAGTTCACCAGTGTTTTCAGCT	hg19	chr12	130847366	130847388	130847616	130847640
MMP17	GGCCCACAATGACAGGACTTAT	TCCTCCTTTCAGGGAACCTCTT	hg19	chr12	132334453	132334475	132334680	132334702
ANKLE2	CTTCACAAAGTGCATCTTACTCAACAG	ATTTTGCTTGTAAGTTTGGAAATGCAGA	hg19	chr12	133319569	133319596	133319815	133319843
GRTP1	AAGATGTCCACAAACAGGCAGAT	GGGTCTTTTCTCCACATTGCCT	hg19	chr13	113980244	113980267	113980411	113980433
TPTE2	ACAAGTAAATCAACCATTAAGTGTCACAAAC	AAAAAGACAACTTGAAAAGCTGATGAG	hg19	chr13	20039364	20039395	20039611	20039638
TPTE2	TTTTTGATGAAGCAGATGAAAAATTCTTATCA	ACATGCACACACGCAAGTTG	hg19	chr13	20039635	20039667	20039867	20039887
RNF17	GGGACTGGTTTTTAATTATACTACTGAAGA	CTGACAGCGCCACCTACAAC	hg19	chr13	25433037	25433067	25433281	25433301
CENPJ	GTCTTAAAGGTATAACTGAGTCACTGCAT	GCTCTTAGTGTTACTAGCTAGCTAGTGTTT	hg19	chr13	25478004	25478033	25478248	25478278
POMP	TGATCTTGTATTTGGTTTTGCGAATTTTCA	CAGCTGTTTGCCTTTTAAATTACAAGG	hg19	chr13	29246353	29246383	29246600	29246627
USPL1	CCAGGATGGGTCTCCAAATGAT	GGGAAACATCATTGAATTCACTTGGTAC	hg19	chr13	31232986	31233008	31233232	31233260
WBP4	ACATGACTTTAAAATGTGTTGAGCAGAATC	AAACCTACCTTAAACTTTATTTTTGGCTTT	hg19	chr13	41650154	41650184	41650351	41650381
ZC3H13	CAGGTAACATTTTGATAGGGCAGCTAA	GCACAGTGGCTCAAGAGATAGAGA	hg19	chr13	46542721	46542748	46542971	46542995
LRCH1	GAGATTGTGAGTGAAGGATTTCTTTGAC	AATCCAACTGCAGGATGTCACA	hg19	chr13	47315542	47315570	47315794	47315816
KCNRG	GGAACAAATGTCCTCGGCTTACT	GCTAACATGTATGCCCTAAATACGTAATGA	hg19	chr13	50594390	50594413	50594634	50594664
KLHL1	ATCCATCATCATACATCATTTTCCACCA	CCATCTTCCATGCATTGATGATGTG	hg19	chr13	70456247	70456275	70456496	70456521
ZC3H14	GGAAACATTTTGTGGTAGAACTCTTGTT	CACCAAGGCAGTTAAAGATTAATTTACAGC	hg19	chr14	89040967	89040995	89041211	89041241
TTC5	CTACCCTATAGCAGTAACAGATAGGATACC	TCCACTTAATGGTTCCATTGTCATACTTTT	hg19	chr14	20769883	20769913	20770127	20770157
TOX4	AGCGTATTGTTGAATAAATAGGTGTTGGA	ACATGATATGCAGTTACCTTCTAACTTAGC	hg19	chr14	21950513	21950542	21950757	21950787
TOX4	TCTACCCACTTTGAAAATGCAGACT	AGGATGTTTTGTGCTCCTGGTT	hg19	chr14	21961266	21961291	21961518	21961540
AP1G2	GGGTTTGGGACACAGGAGAATT	CCTTCCTATCACCCAGCTCTTCA	hg19	chr14	24028915	24028937	24029166	24029189
ARHGAP5	TACCTGCTGGTACATATCCTCGTAAA	CAAGAATGAGAATCAAGGAAGGGTGAA	hg19	chr14	32562070	32562096	32562262	32562289
ERO1L	TCACATACCTTGTAAAAGATATCTTGCACT	TTCAGAGAACACTTTTTACAGTTGGCTA	hg19	chr14	53124627	53124657	53124845	53124873
KTN1	CAAATGTCTTTCCTTCTAAAGGATTGCAG	CCTCGTAGAGAGCTAGAGAATTTTGTAGTT	hg19	chr14	56106610	56106639	56106854	56106884
SYNE2	TGACTGAAGTAGTACTAAAAGCTCCTGA	GTCCTGACAATTCTTTTCATCCAATTCTTT	hg19	chr14	64519825	64519853	64520069	64520099
RYR3	GTCTCCCTGATTATTGCTTTCATATGAGA	AGCTTTCACAACCATTCTAAACCCA	hg19	chr15	34092829	34092858	34093078	34093103
CASC5	GTATCATGGGAACAATCTTTGTTTTCTACC	TGTAGTTCAGAAGGACCAAATCCAATG	hg19	chr15	40914527	40914557	40914774	40914801
SPG11	AATTAGAAACTGCAGTCATCTACATACCTG	AGGCATACTTACAAAACTGGCATTTTC	hg19	chr15	44949266	44949296	44949513	44949540
C15orf43	AGCAAATAGTATGAGCGGGTTTTAAGT	AAGGGAGCATTTTATGATATGCACATCT	hg19	chr15	45270630	45270657	45270876	45270904
VPS13C	TGGTAAGTGATTACAGAGGGTCACAT	TTAATGACATCCATACCACGTTTCACA	hg19	chr15	62305966	62305992	62306213	62306240
UACA	TTGCATCATGTGACTTTTTCATGTCTTC	GAGAGAACTTGAGAATGTTAAGGCCAA	hg19	chr15	70960745	70960773	70960992	70961019
MYO9A	ATGCATTCCAGCTCAGCTGAATA	AGGAGACAATCCGTGGTGTATACT	hg19	chr15	72143410	72143433	72143660	72143684
SIN3A	CACAAGCAACTAGAGCCTCCAT	GGCAAATTGAAGAAGAAAACCGAGA	hg19	chr15	75684416	75684438	75684665	75684690
ZNF592	ACCCTCAGGACGTACTTGTCAA	GGCAGAATGCACATTTGTGGAAAA	hg19	chr15	85340934	85340956	85341173	85341197
CASC5	AAACCAGATGGACCTGACATCAAG	CAAAATTTTCTTTATCAGGCACATCAGGAA	hg19	chr15	40912906	40912930	40913150	40913180
HERC2	CTAAGACACTTACAAAAGGAGGAAGAAGA	CATTTTAGATTGTTGCGTTTCCTCTTAGAG	hg19	chr15	28502161	28502190	28502405	28502435
TJP1	TGGAGATAGAGAGGTGCTGCAT	CCACAGCCCGAGGCATATTTAA	hg19	chr15	29997625	29997647	29997877	29997899
MEFV	GGGTCACCAAGACCAAGTCCTA	GGGCAGATCAGGAAGGCATATG	hg19	chr16	3296877	3296899	3297107	3297129
CLUAP1	CAGTTGTCAGCAGAGGCATTTT	GCCAAGATCAAACTTGAACTTGTTGAC	hg19	chr16	3558188	3558210	3558435	3558462
EARS2	GTAGGTACTCAATAGTGTCTGTTGATTGAC	CTTAACTCAGGATATGCTGAATGGAGA	hg19	chr16	23536402	23536432	23536649	23536676
NSMCE1	CCGTGACTCCTCTCTTTATCTCAATATACA	CCAAGTACTCCAGGAAGAAAGAAGC	hg19	chr16	27246528	27246558	27246777	27246802
PRR14	CTAGCCTTTACCTTGCCCTTCA	CCCAACTCTGTACCTGACACTTC	hg19	chr16	30665523	30665545	30665721	30665744
CHD9	TTGAAACAGCAAACTCATTATTACATTGGG	CCAGGACATATTGTAATAATGCTACCTTCA	hg19	chr16	53256547	53256577	53256791	53256821
RPGRIP1L	GACCTCAAGGGTGATAGTATTCTTCTG	TTGATGAATTTGATGAAACCATCCACTT	hg19	chr16	53686553	53686580	53686799	53686827
CNOT1	GTGATCAGATTGTAGCAAAAAGCACA	GCATAAGGAGTTCTGTTTTGCTCATTTT	hg19	chr16	58559020	58559046	58559266	58559294
HYDIN	CAGCTTATAAAGGGCGAACTTGAAG	GGTAGATAATCATGGGAATTCTGTAGCTAC	hg19	chr16	70925581	70925606	70925825	70925855
MBTPS1	TGTAGAAAAGAGGAACATGTTATTCAGCA	CTTGTGACCATGAAGCTTGTCAA	hg19	chr16	84135123	84135152	84135374	84135397
PKD1	CGTCATGGTGACCAAGTGCA	CCGACTGCACCATGGACTTC	hg19	chr16	2159822	2159842	2160025	2160045
CHRNB1	AGAGGCAGGTCTTAAACTAACGC	TGGATATTCAAGGAAATTGTCAAGGCA	hg19	chr17	7349222	7349245	7349469	7349496
NF1	CAAGGCCATGTTAGTAAATTTGCATCT	CCGCTTACTCTAATCACTTACCCA	hg19	chr17	29559978	29560005	29560228	29560252
YWHAE	CTTGTTGGCTTATGTCTCACTGATTTTC	CCAATAAATACTTTCAGGACCATAATCCCT	hg19	chr17	1248725	1248753	1248964	1248994
MINK1	GGCAGAGGCTTTGATCCAGTTA	GCTGCTGCTGTTTTAAAGCCTC	hg19	chr17	4790765	4790787	4790953	4790975
NEURL4	GCCCGTAGAGATCCAACACA	CTGAACATCGTCCGTCCTTGT	hg19	chr17	7224562	7224582	7224794	7224815
ATAD5	TGTTGACAGGAAATTAATCTGGAAATGTCA	CCTTGTTCTTTTAGCTTCTCAGTCTTACAG	hg19	chr17	29221451	29221481	29221695	29221725
PLXDC1	TCCTGGGCTCAGAACTTACCTT	CTTCCTTGAGGAAGGATTTGAAGC	hg19	chr17	37234147	37234169	37234397	37234421
CDK12	CCTCTTGATTGGGCTGGTTTCT	AGGTGAGATACTGGAATGACGACT	hg19	chr17	37626969	37626991	37627219	37627243
JUP	CATTTTGTGGATATATGATTCAACCCACT	ATCTCCGAGGACAAGAACCCAGACT	hg19	chr17	39913488	39913517	39913734	39913759
PRR15L	TCAGCCCTTCACTTTGATGACC	AAGAAATCCACTCCCAAAGTGCT	hg19	chr17	46030281	46030303	46030532	46030555
BRIP1	GAAATCCAGACCCTCACTCACTTT	GTAAATTGGTTTGCTACCCTTTTGCATATA	hg19	chr17	59820440	59820464	59820684	59820714
FTSJ3	CCCATCACTTACCCTCCTTTTCT	GTGCCCAGTCTGGTAATTTCTTTAGAA	hg19	chr17	61897603	61897626	61897841	61897868
APOH	CTCAGTCTGTTAACTGCTTAGTTCCA	ACCAGTAAAGTTATTGAACCAAAGGATGA	hg19	chr17	64222107	64222133	64222352	64222381
HELZ	GGTAATTTTTCCACTTACCAATTCCATCA	AGCAATATTATTTGAGATGGCTGTGACATA	hg19	chr17	65120061	65120090	65120305	65120335
HELZ	ACTTAAAGTAACTTGCATCCCAATAAACCT	TGCCCTGTGTCATGAAAACAGT	hg19	chr17	65124676	65124706	65124928	65124950
BPTF	AGGATTATAACAGTCTGCTTTGTTTTCCT	TGGCTAACACTATTTTAAAGGGTTGTTGTA	hg19	chr17	65899798	65899827	65900042	65900072
DNAH17	GCACCCGAAGTGGGTCATTTTTA	CTTCTTCTCTTGCCTTTTCCAGGATAA	hg19	chr17	76565032	76565055	76565279	76565306
CCDC57	CTGAAGTTTCTGTAATGAAAACGACACA	CAAGAGGAATCCAGAAGTGATGCA	hg19	chr17	80091872	80091900	80092104	80092128
CDC27	CCTGTTTCCACAGTGATTTAGAAGTTG	GATTCCTCAGTGTCTTATATTGATTCAGCT	hg19	chr17	45234162	45234189	45234406	45234436
CDC27	ACATACTTGTATGGAAATGCTTTTCTGACA	TGTCTCCATAGTTAGATGCACTTTGG	hg19	chr17	45247232	45247262	45247480	45247506
CYB5A	GGTCAAATCGTACACCTTGTGGT	CGTCGGAGGCCCTTCTACT	hg19	chr18	71958997	71959020	71959251	71959270
CTAGE1	CCAAGCTGCCGACCAATTATCA	GAAATTAATAGTAGAGGAAAAATGCCGGTT	hg19	chr18	19996464	19996486	19996641	19996671
ENOSF1	CAGGCTAGAGATGATTGCAAGGA	GGGTGTGGAATTACCTTCACTCT	hg19	chr18	706238	706261	706489	706512
C18orf8	TGCTGGGATTAGTTTGCCGTTT	CTGACACATTAGGATGCTACAGGAA	hg19	chr18	21095761	21095783	21096010	21096035
HRH4	CCTTCTTAGTGAATGGGCCAATGA	TGAAGATAGTCTACCTCTGAATGAGTGTC	hg19	chr18	22056781	22056805	22057026	22057055
DYM	TGGATAAGCAGCATGATTCTGGATAG	GCGGCTACTAAAAATACATTTCATACCTCT	hg19	chr18	46623673	46623699	46623917	46623947
DCC	GCCCAGAACATTAGGAACTTTGTATATCC	CAGCTGTTACCTACTTTCTCTGCT	hg19	chr18	50976772	50976801	50977022	50977046
KIAA1468	CGAGAATCTTAGTTGTAACCTATGTAACCA	CATGTGTTGACATACCTCAAACATTCTAG	hg19	chr18	59942447	59942477	59942692	59942721
NPHS1	GCTGGCCCTAACTAATACAAGCA	CAGGATTCCCTCACTCAGAGGTA	hg19	chr19	36321663	36321686	36321914	36321937
ZNF557	GTGAGTTCCGCACTCAGTCAAT	AGAAAAGCTATTGGTAAAGGATTTCCCA	hg19	chr19	7083274	7083296	7083520	7083548
RGL3	CTAGTACCAACAGAGTCAGAAAAAGAGATG	CTGACAATGCCAACGTCTTCTATG	hg19	chr19	11504910	11504940	11505160	11505184
ZNF763	GGGAAAGCATTCCATAGTTCCAGT	CTGGGATACGTGAATGCTTTTCTACA	hg19	chr19	12089523	12089547	12089771	12089797
C19orf46	CGGGTATGAAGGCACCTAGTATC	GTATGTTTAACACTGCATTTCCCTTCAC	hg19	chr19	36494178	36494201	36494424	36494452
ZNF223	GCAGAGAAGTCTCATTCCTGTGA	TCACAATTATAATGTTTCTCTCCCATGTGT	hg19	chr19	44570495	44570518	44570739	44570769
ZNF234	AACTGGACCTTCTCTGGATTTGTTAAAA	TAACCTGGCAGGACAAATCACC	hg19	chr19	44660298	44660326	44660550	44660572
MARK4	CAGGAGGCGCTATCTCTTAGGA	CCTGACCCTCACCAATTCTCTTG	hg19	chr19	45781639	45781661	45781862	45781885
SAE1	CCTGCCTTCTTTTTCTTATTCCCAGT	GTGCTCTCTGAAGGGTTTCTAATAAAAGA	hg19	chr19	47700465	47700491	47700710	47700739
ZNF347	GGTAGTTAGGCTTGAACGGACA	GTGAACATTCAAACCTAACTACCCATCA	hg19	chr19	53643903	53643925	53644149	53644177
ZNF773	CTTTCAGGCATAATTCCACACTTGT	GAGGCTTGAGCTTTGGCTAAAAA	hg19	chr19	58018311	58018336	58018562	58018585
ZNF586	CAGCGTCAGACACTTCACACTA	CCTGTGTGAACTCTCAAGTGTTTAATAAGA	hg19	chr19	58290454	58290476	58290698	58290728
RRM2	AGTCAGTAGTTGAAGTCATCTTCCCT	CCCACTTTACCTGTTCTATCCGAAC	hg19	chr2	10268815	10268841	10269064	10269089
ROCK2	GCTTAGCAGAAGGAAAAGGCTAAC	ATGCGGATTCACTTGTAGGAACATATAG	hg19	chr2	11364297	11364321	11364543	11364571
NBAS	GAATCTATGCCAACATTTCTATGTCCCA	TATCCTCAGCAATATTTGGTATTGTCTGTC	hg19	chr2	15674611	15674639	15674853	15674883
NBAS	TAACTGGCGTAAGTTGGTGTTTGA	TCCATCTGTGCTGAAAACTGCTATAG	hg19	chr2	15693394	15693418	15693642	15693668
NT5C1B	CCCATGTGGAAAAACTTCAGAAGAA	AAGTCTTTCTTGCCTGATAATAGGCTTAC	hg19	chr2	18757910	18757935	18758155	18758184
ATAD2B	AATTAGCATTAATATCAGCCCTGAATCACA	AACATTGTCTTTCAGAAAGTTGAAGTTGAT	hg19	chr2	24118614	24118644	24118825	24118855
BIRC6	TTGAAATTAATGCCTATGATCCAGCAATTG	ATTTACTCTCTGATCTCTTAACTGCGTAAC	hg19	chr2	32626544	32626574	32626788	32626818
DHX57	CCCAAGAGGCATGTTACCTTTATAGC	TCCTCACCAACAGGACCACATA	hg19	chr2	39070130	39070156	39070382	39070404
KDM3A	GAGAAGAAAAGAAAAGGAAGCTGTCATTC	GAAACACTCACCCTTGTTTTCCTTG	hg19	chr2	86707222	86707251	86707471	86707496
TSGA10	GAATGGTTAGCATGCTACAATTCACAG	ATGCTGAAAACTGGGAAAATAAAGCC	hg19	chr2	99681264	99681291	99681512	99681538
TBC1D8	CCTCATGATCCGTTGATTATAAGATGAGT	CGAAACGGGAATTGCTGCTTTG	hg19	chr2	101649807	101649836	101650059	101650081
TNS1	GTGGACCCATCATCTGGTGATG	AAACTACCAGAGCTCTTCTCCTCT	hg19	chr2	218683082	218683104	218683332	218683356
RNF149	CTTCCAATCTGAGAGCCAGTATATAGGA	ACATTGATTTCTTTGTTCTTTCCTACAGGA	hg19	chr2	101911397	101911425	101911641	101911671
UGT1A3	TATGTCTTTGGTCTATCATAGGTCTTGTGT	TGAATGTCATGTGGTCTGAATTGGTT	hg19	chr2	234638129	234638159	234638368	234638394
PTPN18	GTAGACATAAATGGAAGATGCCTAGAAGT	CTGAAGCCCATTTCCAAAACCTG	hg19	chr2	131127509	131127538	131127760	131127783
SCN7A	AATTTGGCATGAAGTCTTGTGAATACAAG	GAGGCGAAATGACAAAAATACATCAGAT	hg19	chr2	167261942	167261971	167262188	167262216
ITGA4	ATCTTGCTGTTGGGAGTATGAAGAC	GGCACAGAGTAAGTCTGAAAATAACTAGG	hg19	chr2	182386938	182386963	182387183	182387212
DNAJC10	TTCTGCTATTGAGAAATAGAGCTTTGCT	CTGATTTCAAAATACCCTGAAAATCAAGCA	hg19	chr2	183594444	183594472	183594688	183594718
NUP35	GTTATTTCTGACAGACAAACGCCAA	TGTATCTCAAGCATCTTTTAAAGTGCGA	hg19	chr2	184025782	184025807	184026018	184026046
C2orf47	TGAATAATGAGATACATTTCAGCCTTGCTT	GTAAATGGAGATGTCTCCTGTTGATGTAAA	hg19	chr2	200824316	200824346	200824560	200824590
ALS2	TCACCATCATTTTATTAAGGTGAAAGTTGC	TGTCCCATATTTGAGGAGACAAAGTTAAC	hg19	chr2	202588049	202588079	202588294	202588323
UNC80	TGCTTTCATTTTATTAGTGCGATCTCAGA	GCATTCCATTCTTGTGGACAAAGTTATTG	hg19	chr2	210683700	210683729	210683945	210683974
GLB1L	CAAAGCAAGTCTAGGAAAGCCAGTA	GTTTTCTGTGGTTTTCCTATGGATCCT	hg19	chr2	220103272	220103297	220103519	220103546
SCG2	GCAGCTTACATATTTTCCATTGCTCTCT	GGTCAAGGCTCATCTGAAGATGAC	hg19	chr2	224462142	224462170	224462392	224462416
MLPH	GTTTGTCCTTGGGTGGAGTCAT	CTCATGCAGTAGAAACTAGTGGAGTT	hg19	chr2	238427143	238427165	238427391	238427417
SCLY	CAAAAGGTCCCACTCAGGAAGT	CGTGTTCCACCGAGGAAGTAATG	hg19	chr2	238977796	238977818	238978047	238978070
ILKAP	ATTATTAGAAAGCTGAAACTGGTTTTGCTC	CCCAGTCTACTAGTGACTTTTTCCAAC	hg19	chr2	239098409	239098439	239098656	239098683
CYP27A1	CAAGTACGGTCCAATGTGGATGT	TACTATTCTGCCGGTTATCCACCT	hg19	chr2	219674314	219674337	219674564	219674588
CASP10	CGGCCTTGTTTCAGTTCTTCAT	GAAGAGTAGACAGCTCCAAATCTCC	hg19	chr2	202073696	202073718	202073945	202073970
ATP5G3	TAATGCAAGACACAGAGTAAGCACTTAAT	GGTGTGTCTCAGCTAATCCAAAGG	hg19	chr2	176043674	176043703	176043924	176043948
ERBB4	GGTCAGCTATCTGGCAATTTCTATTCT	GATTTTTGATGACTCCTGCTGTAATGG	hg19	chr2	212251485	212251512	212251732	212251759
RSAD2	GTTGCTCAGAGACTGCTGATTTC	CTTCCTCCTCTTTGGTCTCATCTG	hg19	chr2	7017847	7017870	7018097	7018121
PYGB	CACTGTTAATAGGTTAACTACCTGGCAA	GCCAGCATCTTCTTCTATCTCCT	hg19	chr20	25249538	25249566	25249789	25249812
C20orf132	TCTTCATTTGGGATTTGTGGGATTCT	CCGTGAGTTTATTTATATCCAGACCCAA	hg19	chr20	35766020	35766046	35766266	35766294
CSE1L	GTGTTCATCTCCATTTTAACATGGTTTTCT	AGGGAACAAGGATAGGAAGCTGT	hg19	chr20	47693409	47693439	47693660	47693683
KCNB1	GTGGAGTAAATACAGTTCTGCCTTAAGA	TACACCACAGCAAGTGCTAAGAC	hg19	chr20	47989647	47989675	47989898	47989921
TTC3	CTGAATCCAGCTGCTAGGGAAT	GGGAATTACAGGAGACTCGCTT	hg19	chr21	38538135	38538157	38538380	38538402
CBR1	CCAATGGTGCCATCTTACAAAAATACT	ATCTCGGGTACCAAAGAAATTTGTTTTC	hg19	chr21	37443044	37443071	37443290	37443318
SAMSN1	TCACTGATTAGCACTTTTGCTATCTGTT	AAATTAGCTTGGTATGAAGGTGAAGCTTA	hg19	chr21	15954368	15954396	15954613	15954642
C21orf63	CTGGGACTTCTAGGACAGGATCA	ATTGTTGACGATGATTTTGCATCTCTG	hg19	chr21	33867142	33867165	33867389	33867416
TFF3	CAGTCAGGGCAGTACTCACAC	ACTGTCTGGGAGCTTGACAAAG	hg19	chr21	43735384	43735405	43735636	43735658
TFIP11	TGACGGGCATGAAGACAATGTT	GTCAACTTCCATACACCTGGAAACA	hg19	chr22	26888119	26888141	26888368	26888393
PNPLA3	AAGCCACTGAAATCCAGTTTGTATCT	GGAAGATGCCAATGTTCCGACT	hg19	chr22	44322606	44322632	44322858	44322880
ACAD9	GGGTATTTGACCTCAGCAGACA	AGAGACATCAAAAGAACACACCGTT	hg19	chr3	128622773	128622795	128623022	128623047
SLC25A26	CAAGAGCAGGTAGATCTGCTGT	AGAAGAGTGACGATAATTTCCCTTTTTGAT	hg19	chr3	66313669	66313691	66313913	66313943
ALAS1	TGCTAAGAGGTAGTCCTTCCTGT	AAAGACAGCTTTATGCAACTCCTCA	hg19	chr3	52246218	52246241	52246467	52246492
PLCH1	CATGGAGACGTCTGACAAAGAAAAG	CATCAAATGCCACAAGCAATTGC	hg19	chr3	155200365	155200390	155200616	155200639
KAT2B	GTCGTCTCTCAGAAGTAGACTTTTATTGT	CCCACCAACTGTTGTGTTAGTGATTA	hg19	chr3	20189330	20189359	20189578	20189604
GORASP1	GGGCTGAAAAGGGTACTTCTGA	TTTACGCTCATCGAGTCTCATGAG	hg19	chr3	39142082	39142104	39142332	39142356
NKTR	CCTAGGAAGATTCCTGATGTTGCA	AACCCATTCAAACACAGCAGTATACT	hg19	chr3	42676100	42676124	42676348	42676374
USP19	CACACATGTGATAGCCCAAGGAA	GCAAAAGGTTCTCCCTGTCTTTTATTTTG	hg19	chr3	49151390	49151413	49151635	49151664
RNF123	TGCTCATGCTTCCTGAAATCCA	CTTGAGAGCACTGTAGCTGTTGAT	hg19	chr3	49749775	49749797	49750025	49750049
TRAIP	CTGCAGTCCTAAGAACTGTACCA	CAAAACATAAGCTGCAGAGAGTTCTG	hg19	chr3	49879811	49879834	49880059	49880085
HYAL1	TCTTTACTGTGACCATGACTTGTATGAC	CTCCTTAACCCTGCCAGTTTCTC	hg19	chr3	50337807	50337835	50338058	50338081
HYAL1	AAACGAAGAAAATGTCCCAAAGCTAAAG	CCCTCTATCCCAGCATCTACATG	hg19	chr3	50339392	50339420	50339643	50339666
RFT1	CCTCTAAAACAGCCATCTGTAAATGC	TACATGTGGGCCTTCTGATTGG	hg19	chr3	53133283	53133309	53133535	53133557
FLNB	TCCATTCATCAGGCTCCCTCTT	CAGCATTTACAGAAAACCCAAGCAT	hg19	chr3	58135510	58135532	58135759	58135784
DNASE1L3	AGAAAGGCCTTAAAGAATGCTGTAAGT	CCTCTTTCCTGTTTCTCAGCTGT	hg19	chr3	58186581	58186608	58186832	58186855
ROBO1	TACCACTTTTTACATGGCCATATAGAGC	TCATCAGACAGAAAAGGAAGCAGTTAC	hg19	chr3	78655792	78655820	78656039	78656066
GOLGB1	CTTGGAGAAGCTTTGAATTTTGATCCTTT	GTCCAAGATTCTACTGGAAAAGATGGAA	hg19	chr3	121435635	121435664	121435881	121435909
PARP14	GATTGAGTTTGATACACTTAAGGAGATGGT	CACTAGGTCCTTTCAAGCACAAGT	hg19	chr3	122418670	122418700	122418920	122418944
GATA2	TCGACGTCCATCTGTTCCCTA	GGAACCGGAAGATGTCCAACAA	hg19	chr3	128199844	128199865	128200096	128200118
IFT122	CTGTGTTCACCATGGGATGACA	CTCCATCCTTGGTGAAAAGAGATACTT	hg19	chr3	129195001	129195023	129195248	129195275
XRN1	ATCGTTCTATGGCAGGGAACTTTT	TGTTTTTCAAGAGCACAAATGGTTATTCTG	hg19	chr3	142123759	142123783	142124003	142124033
WWTR1	CCCACCTCTTCCCAATGTAAACA	GCCTTGTGACAATGAGTGCATG	hg19	chr3	149245530	149245553	149245782	149245804
ATP13A3	GTGCAAGAGCAATCACACGGAA	CTGCTTTGCAACGTATGAGTGTG	hg19	chr3	194157876	194157898	194158127	194158150
PAK2	CCATCCATGGAAGCCATTAACTCT	AACATTGAACAAGGCTGGTGTTTAAC	hg19	chr3	196547199	196547223	196547447	196547473
ZNF717	GAGTTCTGTGATGTACAAAGAGTTTTGAC	CCTCACTGTACATCATAGAACCCATAC	hg19	chr3	75786268	75786297	75786515	75786542
LRCH3	TAATCTTCGAACCTGTAGGTAGTCTCTTT	TTTCTTACCTTCAGGCAAATGTACTAGG	hg19	chr3	197547035	197547064	197547281	197547309
ALG3	GAGTTGGACTTAGCAAGGTTTATTTGG	CCTGTTTCTCATCTCCAGGTTGTTG	hg19	chr3	183960208	183960235	183960457	183960482
WDFY3	GTCATTGAAATCAATAACCAAAGAATGGGA	TAGCTCTTCTTATCACTGTAGCATTATTGC	hg19	chr4	85742138	85742168	85742382	85742412
UGT2B4	GGGAACAGAAGTCCTCCACTATG	GAACTTCCAAAAGACACATTTTGGTCATAT	hg19	chr4	70361011	70361034	70361255	70361285
RNF212	TGTGGTTTTGCTGGAAGAGTGA	ACCCAGTAAGAACATTTCACTGATTCAG	hg19	chr4	1075246	1075268	1075492	1075520
SORBS2	AATTTCTCGTAATTTAAGAGGCCTCATGT	GTCAAGAAAAGTACCATGCCATTATCC	hg19	chr4	186514904	186514933	186515151	186515178
PRDM5	CCCTTCTTTGATGACTGTCATAATTTGC	TTCAGCACCCAGATCAACTAGAAATAAAA	hg19	chr4	121742369	121742397	121742614	121742643
PIGG	GTGTTGTTACATGTGTGATATGTAAGTGG	CTGTGTGAGTCTGGTTTGATCCAT	hg19	chr4	532878	532907	533128	533152
TACC3	GGGTCTGCGTTTTCTACCACTA	AGACCACACACAAGACAGTTCAAG	hg19	chr4	1738823	1738845	1739073	1739097
CPEB2	TAGCTATGTTTTCCCTAGCCTCTTCT	TGTTGTCTGTTCTGAACACATTATCTTCAA	hg19	chr4	15008911	15008937	15009154	15009184
RELL1	CCCAATAAAAAGAGCCCTGGTTATTT	GCATGCATGTTTCTTTCTGTAGACAATG	hg19	chr4	37650870	37650896	37651116	37651144
CEP135	TTAAAAGGCAAGATCAGCCAGGAA	CATTAAGCTCTCCCATCGTGACA	hg19	chr4	56877408	56877432	56877656	56877679
GC	CATTCTTCTGTTCTTAGTTTGTAGGCCATA	CTCCTTTTCTCCCTCATGCTAGGTATA	hg19	chr4	72620573	72620603	72620819	72620846
FRAS1	GCAGAAAGCACTAATAGCAAATCTTGA	CCAGCTAGGTAAAGGGAAGGACT	hg19	chr4	79372880	79372907	79373131	79373154
UGT8	CAGAAGCTTTCGGAAATTCACAAGG	TGTCCATTAACTGTGCTATGCTTATTTCT	hg19	chr4	115597097	115597122	115597342	115597371
HERC6	CTGTTTTGGATTCTGTCCTATAACTTGGT	GGAGTGGTAGTGTCCACAGGAA	hg19	chr4	89306438	89306467	89306689	89306711
HPGDS	AGTCTGAACTGCTGCTTTTCAATTTAAA	GAATTGCACCATGCCAAACTACAA	hg19	chr4	95255516	95255544	95255766	95255790
SCLT1	AATTTCTGCACTTTCAGTAAGTTTCTTCG	TTTCAATAAAGGAACGTGGATTTGAAGTTC	hg19	chr4	129857827	129857856	129857954	129857984
MTTP	TCTCCAGGAGTGGATCTTCTTCTG	CATGAGAAGTGAGTTACCTGGCTA	hg19	chr4	100532353	100532377	100532603	100532627
MND1	TTTTCAGGCCAAGCAAATAAAGTAGC	TTCATTAACGTCCTTTCTTGAACAAAGC	hg19	chr4	154330116	154330142	154330250	154330278
TBCK	CTCTGTATTCATGAGAGAAAGAGGCTTT	TGTAGTTGGGTAGGTTTCCAAAGATAGATA	hg19	chr4	107154644	107154672	107154888	107154918
USP53	TTTTTCTGTAGAGTAACTGTGGCCAAA	AAAGGCATTCCAGTTAGCCTGATT	hg19	chr4	120181651	120181678	120181901	120181925
KIAA1109	TGTGCTGTTTTTGTAATTTGTGGAAGAAT	GGTCTCCAAGGAATAGACGTCTTG	hg19	chr4	123267623	123267652	123267873	123267897
BBS12	TCAAACACTGACCATTTCCAACCT	CTGCCAACTCTACCAAATCATTACATCT	hg19	chr4	123663590	123663614	123663836	123663864
KIAA0922	CGCAAAGCGATGTGTATGAAAATTG	AGTTTACACTAGTAATCAAAACACAAGCCT	hg19	chr4	154557517	154557542	154557761	154557791
TLR2	GGTTGAAGAATACTTGAAAAATTCAGCCT	CATCTAAAATTTCCAGTGTCTTGGGAATG	hg19	chr4	154625175	154625204	154625420	154625449
FGG	CCCTCTCCAGTTCACACACAAAG	CTCAGACATCATGAGTTGGTCCTT	hg19	chr4	155533497	155533520	155533747	155533771
ANKRD32	AAAAAGTTCACCAAGTGGAATAACTCATG	GCCACTGCCTTTAAAAAGTGTCATTTAAAT	hg19	chr5	93979014	93979043	93979258	93979288
SDHA	TACTTTGAAGTAGAAAAACTGGAAGTAGATGG	GCCTCGTTCAAAGTTTTGTCGAT	hg19	chr5	256221	256253	256472	256495
ZDHHC11	GCAGGAAGGGAATGAAGATCCC	CCCTTGGTCTCTGTGACAGTG	hg19	chr5	850525	850547	850776	850797
CMBL	ATAGTCAGACCGCTGTGGTTTTATTT	GGCCACAGACTTGAGTATGGAG	hg19	chr5	10290564	10290590	10290816	10290838
CDH10	TGGGACTCTATATGAGTATTTCCATCTCTG	CCCTTTTCCAGACAATCCCAAAGA	hg19	chr5	24498390	24498420	24498615	24498639
NIPBL	CCTCGAGATGTTCCACCAGATATC	CCTGGGTACTGCACATTAAAAGGAATATC	hg19	chr5	36975928	36975952	36976173	36976202
C5orf42	CTTTTCTGGATAGAATGCAGTTCTGTAATG	GAACGCCAAAGTGATGCTATTGATAAG	hg19	chr5	37226973	37227003	37227220	37227247
NUP155	CAACTATGTCTTCTTCTGGTTCTCCA	CCTTTTCCTTCTGAAGACCTATCAGAAATA	hg19	chr5	37307421	37307447	37307665	37307695
DAB2	GCTGGGTTTGCGAACTTGAAAA	TGCCAATCTCAACTTCTTTCCCA	hg19	chr5	39382944	39382966	39383195	39383218
MAP1B	TCCCAGAGATATGTCCTTATATGCCTC	AGGCTAGATGGTGTTGCATTGTATC	hg19	chr5	71494447	71494474	71494696	71494721
IQGAP2	AGGTTGTCAGGTGCTCCATAATATG	GGTTGTCATCCACTAAAGTTAAAACCG	hg19	chr5	75886069	75886094	75886316	75886343
TTC37	AGCATTCATCTGGAGGATGTTGTAC	CGCTGTGTTTTATCATAGTGACCCTT	hg19	chr5	94848218	94848243	94848466	94848492
APC	GGAAAGCTATTCAGGAAGGTGCAA	TTTTCCTCCTTTGATTCCTTTACTTTCAGA	hg19	chr5	112177593	112177617	112177837	112177867
ANKHD1	TCTGTCTGATTCCAAAGCTTGTGATTT	CAATGTCAACTGAAGGATACACAGGA	hg19	chr5	139884269	139884296	139884517	139884543
PCDHA11	TGAGCCTTATGGAAAATGCTGCT	CAAGATTTCCACCCAGACTGTACAG	hg19	chr5	140249434	140249457	140249683	140249708
PCDHB3	GAAACAGCCTCCAAAACTACACTATCA	GGTATTCTCTAGAACTGCAACCTCA	hg19	chr5	140480724	140480751	140480973	140480998
PCDHB7	ATTCCGGGAACAATGGAAAGACA	GCTGTTGTTCTCACGGACAAA	hg19	chr5	140553537	140553560	140553790	140553811
SPINK5	TCTGTGAACTCTAAGTGCTATCATGATAGA	CCCTGATTCTGATCCAGTCCCAT	hg19	chr5	147498344	147498374	147498595	147498618
DCTN4	ACACTGTGTCCCTGATCCCAATA	GAGCAAGCCAGAATTTAACCCAAC	hg19	chr5	150102251	150102274	150102501	150102525
KIF4B	CTCCAGAAACAACGAGAGGTCACA	ACTTGACCATGCACCTCAGAAAG	hg19	chr5	154395571	154395595	154395822	154395845
ODZ2	TTTTTCTTCCAGAAGTGTGCTCAGTA	CGCGACCATCACTATAGATCTACAATTTAT	hg19	chr5	167553747	167553773	167553991	167554021
TREM2	GGGCTTTTCCTCCCATCATCTT	TGGCCTGCATCTTTCTCATCAAG	hg19	chr6	41126477	41126499	41126728	41126751
PHF1	CCTCTATGTGCTCAAGGCTCTT	CCCAGTCCCAGGAGACAAACTA	hg19	chr6	33383488	33383510	33383727	33383749
CUL9	GATGGCTGCTGGATCAGTACTT	CGGTAGCAAAGCAGCAAGAGTAA	hg19	chr6	43172122	43172144	43172349	43172372
RREB1	AAAAACTTAAGTCTGGAAGAGTGGAAACT	CGAGGAAACTTCCTACAGGAGAAG	hg19	chr6	7226605	7226634	7226855	7226879
KIF13A	CAAATCAAAAGCAAGTGAAAAACTGCA	GCTGTCCATTTTAATGTGTGTTAAGCTTAA	hg19	chr6	17789967	17789994	17790211	17790241
ACOT13	GAGATTGGCAATTTACTTGAATTTCTGAGT	CATAGCAGAGCCATTGTTGATATGTTATC	hg19	chr6	24697976	24698006	24698221	24698250
BTN3A3	CCCACTTTGAGCACCTTGATAAC	TTAGAGAGAGAGATAGACGAGAGAGAGAGA	hg19	chr6	26448909	26448932	26449153	26449183
FKBP5	CCCTCAGGTTTCTCTTCTTCCAT	AAAGGTGAAGCTCCCACTCTAAC	hg19	chr6	35543622	35543645	35543873	35543896
KIF6	AGAAACTCTTTTTCACTGGTTGCAATAC	CTCTGAAAGCAAAGACCAAGATTGTC	hg19	chr6	39512151	39512179	39512399	39512425
XPO5	GTGTGAGGATCCCTTGAGACTAGTAA	GAATAGAGCTATTGCAGATGGTTCTGAA	hg19	chr6	43518897	43518923	43519143	43519171
CYB5R4	TTAGTTACCTACTGGGCACTAAAACATTC	ACCAGAGAAGATAAGGCATAGACTTACTAC	hg19	chr6	84650120	84650149	84650364	84650394
MCHR2	GCATATTAAGCTCATTGTATTTGCATGGT	TACATCCTGCTGAGTGGAAATTTCC	hg19	chr6	100368649	100368678	100368898	100368923
AIM1	GGTCACAGTCAAAGTTTTGAAGAAACA	CAGCTTCTCCAACCAACCTGAA	hg19	chr6	107001360	107001387	107001612	107001634
TRAF3IP2	GATTTGCAAGTTTCAGGGTTGAGT	CTCCAAGAATTTATCTGTCTTCTAAGGCT	hg19	chr6	111913076	111913100	111913321	111913350
UTRN	TCAACTGTTTCATGATGACACCCAT	CACATCCTGGTTAGGTTTACTTTTCATAGA	hg19	chr6	145148762	145148787	145149006	145149036
SHPRH	TCTGACATAGAAAGCTTGCCAGTT	CCCTCTGTGATAGTCCCTTTGAGAATA	hg19	chr6	146244782	146244806	146245027	146245054
AKAP9	TGTTACAGGGTGTTGAATATCAAGCA	TGAGAATGAGAAGAAAATGTGACCAAGAA	hg19	chr7	91718691	91718717	91718935	91718964
NFE2L3	CTCATACCACCAATCCTGAGCAA	AGAGGAATTAGACTTGATGACAGAGGTATTATT	hg19	chr7	26224358	26224381	26224599	26224632
HIBADH	TCTTGAAACTCTTTGCAGGCATCA	GCACCTGGTTCCTGAAAGTTTCTTTTA	hg19	chr7	27689105	27689129	27689352	27689379
CCM2	GCCACATGGCAGTCCTAGATAG	CTCCGTGTAAACAACCTGGAAGA	hg19	chr7	45109210	45109232	45109461	45109484
ABCA13	CTACAAAATCAGCACACCAATCATGG	GTATCTCCTGCTCATACACCAACTTT	hg19	chr7	48407220	48407246	48407468	48407494
STYXL1	GTATAGACAGAATCTCCTCCACTTTCTCT	GCCTCAAGCAGCCATTGAGTAT	hg19	chr7	75642924	75642953	75643176	75643198
RSBN1L	AAAACGGAAGCGTCCGAAAATG	TAGGCTGGTGCTCTATATGAATGAGT	hg19	chr7	77378829	77378851	77379077	77379103
MLL5	GTGGAGTTGCAGCTTAAAATGGATT	CGTTCCTTCACAATCCAAAGTAATATTCTG	hg19	chr7	104730371	104730396	104730615	104730645
LAMB4	TCTTCTTCATCTAACGAAGACAAAACCTG	CCAAGACTCTACAGTCAAAGCCT	hg19	chr7	107718423	107718452	107718674	107718697
MET	TAAGTTGTTTCCAAAGAACAGTTACCCA	TGCTCAAAGGACTTACCACTGTAAAG	hg19	chr7	116399286	116399314	116399534	116399560
CTTNBP2	TTTTTGGAGGGATAGGAGGAGGAT	CGACCCAGACCAAAATGGAAATACTAC	hg19	chr7	117431605	117431629	117431852	117431879
RNF32	GGGTCACTCATCTAAGAAAGATAACTTGG	ACTACGTCAGCTTACCCAAAGTC	hg19	chr7	156437192	156437221	156437443	156437466
C7orf51	CCTCCTTCTTCCACCTCAGACTT	CCCTTTATTGCTTTTCTTTGCATATTCAAG	hg19	chr7	100088590	100088613	100088765	100088795
TFPI2	GCGCAGGGCACTTACTTTCTAT	GGATGTTCTTTCCTCCTAGGAGCTA	hg19	chr7	93519434	93519456	93519680	93519705
INTS1	CCCTGCAAGGAGGGATTTCAG	CCCATGCCACCCTAGTTTGAC	hg19	chr7	1512766	1512787	1512883	1512904
CSMD1	GTTGAAGATCGCTGCAGTAAAGC	GAGACCAAAAGTTCAATACAATGGCTATG	hg19	chr8	2795989	2796012	2796234	2796263
MSR1	CCAAATGCACTTGTTCTTCTTTCATAGC	CATTCAGTCAAAAGAGGAAATGTTTCACAA	hg19	chr8	16021682	16021710	16021926	16021956
NPM2	AAGAATGGGATTACCAGGTTCAAATTCT	GCTCTGACTTACCATAACGTTCCT	hg19	chr8	21890472	21890500	21890722	21890746
TNFRSF10B	GTGACCACGAGGAGGAGGATAG	CCTGTTCTCTCTCAGGCATCATCATA	hg19	chr8	22885705	22885727	22885943	22885969
ADAM28	TGAAGTTGGAGGTGGGTTAATTCG	CAATGGAGCATTAAAGAGGCAATTTGATAA	hg19	chr8	24188485	24188509	24188729	24188759
ZNF395	CCACACAAACCTCTTTGGGACA	ACCACTAACTGCTGTCCCTCTT	hg19	chr8	28217099	28217121	28217348	28217370
KIF13B	CAGAGCAATGCAAGATCAATCCAAC	GATGTATCCCAAACCACAGTTTCC	hg19	chr8	28956463	28956488	28956713	28956737
RAB11FIP1	TATCATGGGACCCACAAGAGCT	GAAGACCTTGTGAGAAGATCTGAGAAAG	hg19	chr8	37731940	37731962	37732186	37732214
RAB11FIP1	CCACCACCATGATTTTGTAATTGAGG	AAATTTGCAGAAGACGCCTCTTTC	hg19	chr8	37734495	37734521	37734745	37734769
PXDNL	ATGCCAAAACTCAAAACACCACGAA	CAAGGATCAAGTGGTGCTGGAA	hg19	chr8	52361379	52361404	52361631	52361653
NSMAF	ACAGATCTTACTAACAGCATCATCATGTC	GATGAGCCAGACATGGAAATTTCTAATTTT	hg19	chr8	59502059	59502088	59502303	59502333
MTFR1	GAGGGTGGCCAGTGTATTGATC	GCAATGGGATGGATTTCTACATAACAGG	hg19	chr8	66620025	66620047	66620271	66620299
ARFGEF1	CCTCACAATCATGGTTTTCTCCGT	GCTTGTCAAAGGAATCATTGAAATTGACTT	hg19	chr8	68200250	68200274	68200492	68200522
CHD7	GTCCAGCCTGTGACTCACTATC	TCCGATTTCTTCCAATCATCAGCA	hg19	chr8	61734343	61734365	61734593	61734617
PREX2	GTGTTCAGTTTAGAAACACTGTATTGCA	TCCTACAGCATGCACAACAGAAG	hg19	chr8	68999766	68999794	69000017	69000040
VPS13B	GAGTCCGAGAGAGACTGTCAGA	CACACAAGCAGGAATAAACACCTC	hg19	chr8	100887653	100887675	100887903	100887927
RIMS2	GATGATGAGGATGTGGAAAGCAGA	CTACGTTCTGATATAGATCTTTGCCTTGAT	hg19	chr8	104897755	104897779	104897999	104898029
TRHR	TGTACAGCATTTCTCTCTATTTCTCCCT	GGTTTCTCTGTTGGCTTCTGCTT	hg19	chr8	110131247	110131275	110131498	110131521
FER1L6	CCTTGGTACATTTAAATAAGCCTGTAAGTG	GCCAGAATAGTCTTGCCCACTA	hg19	chr8	125107028	125107058	125107280	125107302
TG	TGTTAAATGAATGAGCTCTTGAACTGGT	AACTTACAGTGAGTCTGGCTGAAAG	hg19	chr8	133931503	133931531	133931752	133931777
ZNF16	GGGCTTCAGCCCATTATGAAT	AAGCCGTACAGATGCAGTGT	hg19	chr8	146156457	146156478	146156694	146156714
KIAA2026	CACACACACACAATGTATAGTATGCTTTC	CAGAAGGAGCCATTTTGAATACCATAAAT	hg19	chr9	5919573	5919602	5919818	5919847
IL33	TAGTTTTCTTCCTCCTGATCTCTAATGAGT	GGCAAAGCACTCCACAGTAGAC	hg19	chr9	6250933	6250963	6251185	6251207
DNAJA1	TGCATTTTCTTATTTCAGGCAGTAGAAGA	AGGCCGAGAAGTGATCATAGTTACTATATT	hg19	chr9	33026455	33026484	33026699	33026729
ZNF484	TTCTCATATTCAGTGCATATTCCTGCA	GAAGTGACTGCTTGTGAATGTAACC	hg19	chr9	95610140	95610167	95610389	95610414
PAPPA	CTGTCTAAGTTCTAGTCAGACCAATTTCTC	CACCCAAATGGTCAGAGACTCA	hg19	chr9	118997310	118997340	118997562	118997584
NUP214	CACCTCCTTAGAGAAAGCTGCT	TTTGATGCGGATGTGATTCCTGA	hg19	chr9	134072452	134072474	134072703	134072726
ABCA1	ACATCTTTAGAGTAGCTGGAACATTTCC	TCCTTGTGTCCATCTGTGTCATC	hg19	chr9	107560585	107560613	107560836	107560859
PBX3	TTCTGCCAGTCACATTTGATTGATAAATT	ACACTGTTCTCCTACAGCTGACT	hg19	chr9	128725144	128725173	128725395	128725418
MAN1B1	CCCACTGAGCTTCATGGTTGT	CTCAGGCCAAGATCACAGCAGA	hg19	chr9	140002292	140002313	140002508	140002530
ABCA1	TGTTCACAGTCCCTCTCGTCAT	GACAGAGAAAACAAAACACTGCAGATATC	hg19	chr9	107566732	107566754	107566977	107567006
ZNF41	CAGGTCAGGGTATCTCTTCACTGA	GAAACTGCAGGATCTTCCTTCTGA	hg19	chrX	47326749	47326773	47326999	47327023
ZRSR2	CTTCTCGTTCTCTTACACCCACTT	CCTACCATACCTCTTGTTCTTCTTGC	hg19	chrX	15821655	15821679	15821903	15821929
POLA1	TTCCCAACAGATAGGACCACTAACT	CTTAATACTGGGAGAAAACCAATTCACTG	hg19	chrX	24761212	24761237	24761457	24761486
DMD	GAACGTTAGATCAATGTGGTCAATGTAC	ACAAACCAACAGTGAAAAGATTCTCCT	hg19	chrX	32834445	32834473	32834692	32834719
MXRA5	TGGGCTTTTCATAGACTGTGTCTAATG	AGATGTACCTCTACTTGGTGAAGAAGAG	hg19	chrX	3240923	3240950	3241169	3241197
OFD1	AAGTCTGAAGTATTATGGGTGTTAAATGCA	GGAAAACAGGTACCTTTCGACTTTGT	hg19	chrX	13786643	13786673	13786891	13786917
GRPR	CCCTGATGAAGATCTGCCTCAA	AAGATTGTAAGCACTCTGGATCAGATTTT	hg19	chrX	16168472	16168494	16168717	16168746
PRDX4	TGTCCAACTGAAATTATCGCTTTTGG	TTTTTAACCTGGAAAATGTGTAGTTACATG	hg19	chrX	23693117	23693143	23693360	23693390
MAGEB4	TCAGACCCAGGATCTCAAGGTT	TCCTGGTTAGAGAATCTTTGAGTGATCT	hg19	chrX	30260312	30260334	30260558	30260586
TBC1D8B	GCTTGACATAGATTCTAGTGTAAAGCTCT	AGCGACGTAAATCACGTTCAATTTC	hg19	chrX	106083736	106083765	106083985	106084010
HTR2C	TAGGGAGAAGGCATTCCTAACATGA	TTGTTCACGAACACCTTTTCTTCG	hg19	chrX	114140938	114140963	114141188	114141212
THOC2	AATACTAAGCCAGCATTGTACTCGTT	CTACTCTGGGCAGTTGAAAAGTAGAAA	hg19	chrX	122756860	122756886	122757107	122757134
ENOX2	TCTTGAGTTACTAGGTACACCTCTCTATCT	CGCCATCGTAGAAGAATGGAAGA	hg19	chrX	129803770	129803800	129804021	129804044
MAGEC2	GCATGCCCTCATCATCACTACC	TGAGTCCTCTTTCACATATACACTAGATGA	hg19	chrX	141291101	141291123	141291345	141291375
