# Supplementary material for: A novel somatic mutation of SIN3A detected in breast cancer by whole-exome sequencing enhances cell proliferation through ERα expression
Source: Sci Rep. 2018 Oct 30;8:16000. doi: 10.1038/s41598-018-34290-1 (PMC6207735; doi:10.1038/s41598-018-34290-1)
Supplement: Supplementary file 6 — Supplementary Table5S [file 41598_2018_34290_MOESM6_ESM.xlsx]

## Sheet: Sheet1
Supplementary Table 5S Classification of genes with somatic mutations in ERa-positive breast cancers
Gene Symbol	Entrez Gene Name	Location	Family
ABCA1	ATP-binding cassette, sub-family A (ABC1), member 1	Plasma Membrane	transporter
ABCA13	ATP-binding cassette, sub-family A (ABC1), member 13	Extracellular Space	transporter
ACOT13	acyl-CoA thioesterase 13	Cytoplasm	enzyme
ADAM28	ADAM metallopeptidase domain 28	Plasma Membrane	peptidase
AIM1	absent in melanoma 1	Extracellular Space	other
ALAS1	aminolevulinate, delta-, synthase 1	Cytoplasm	enzyme
ANKLE2	ankyrin repeat and LEM domain containing 2	Nucleus	transcription regulator
ANKRD32	ankyrin repeat domain 32	Nucleus	transcription regulator
AP1G2	adaptor-related protein complex 1, gamma 2 subunit	Cytoplasm	transporter
APC	adenomatous polyposis coli	Nucleus	enzyme
ARHGAP5	Rho GTPase activating protein 5	Cytoplasm	enzyme
ATAD1	ATPase family, AAA domain containing 1	Other	enzyme
ATAD2B	ATPase family, AAA domain containing 2B	Nucleus	other
ATAD5	ATPase family, AAA domain containing 5	Extracellular Space	other
ATP13A3	ATPase type 13A3	Extracellular Space	transporter
BBS12	Bardet-Biedl syndrome 12	Extracellular Space	other
BEST1	bestrophin 1	Plasma Membrane	ion channel
BIRC2	baculoviral IAP repeat containing 2	Cytoplasm	enzyme
BIRC6	baculoviral IAP repeat containing 6	Cytoplasm	enzyme
BMS1	BMS1 ribosome biogenesis factor	Nucleus	other
BNIPL	BCL2/adenovirus E1B 19kD interacting protein like	Cytoplasm	other
BRIP1	BRCA1 interacting protein C-terminal helicase 1	Nucleus	enzyme
BTN3A3	butyrophilin, subfamily 3, member A3	Plasma Membrane	other
C18orf8	chromosome 18 open reading frame 8	Cytoplasm	other
C1orf173	glutamate-rich 3	Other	other
C21orf63	eva-1 homolog C (C. elegans)	Other	other
C2orf47	chromosome 2 open reading frame 47	Other	other
C7orf51	neuronal tyrosine-phosphorylated phosphoinositide-3-kinase adaptor 1	Other	other
CASC5	cancer susceptibility candidate 5	Nucleus	other
CASP10	caspase 10, apoptosis-related cysteine peptidase	Cytoplasm	peptidase
CBR1	carbonyl reductase 1	Cytoplasm	enzyme
CCDC57	coiled-coil domain containing 57	Other	other
CCM2	CCM2 scaffolding protein	Cytoplasm	other
CD1D	CD1d molecule	Plasma Membrane	other
CD84	CD84 molecule	Plasma Membrane	other
CDH10	cadherin 10, type 2 (T2-cadherin)	Plasma Membrane	other
CDK12	cyclin-dependent kinase 12	Nucleus	kinase
CEP135	centrosomal protein 135kDa	Cytoplasm	other
CHD7	chromodomain helicase DNA binding protein 7	Nucleus	enzyme
CHML	choroideremia-like (Rab escort protein 2)	Cytoplasm	enzyme
CHRNB1	cholinergic receptor, nicotinic, beta 1 (muscle)	Plasma Membrane	transmembrane receptor
CIT	citron rho-interacting serine/threonine kinase	Cytoplasm	kinase
CLUAP1	clusterin associated protein 1	Nucleus	other
CMBL	carboxymethylenebutenolidase homolog (Pseudomonas)	Cytoplasm	enzyme
CPEB2	cytoplasmic polyadenylation element binding protein 2	Cytoplasm	translation regulator
CSDE1	cold shock domain containing E1, RNA-binding	Cytoplasm	enzyme
CSE1L	CSE1 chromosome segregation 1-like (yeast)	Nucleus	transporter
CSMD1	CUB and Sushi multiple domains 1	Plasma Membrane	other
CTAGE1	cutaneous T-cell lymphoma-associated antigen 1	Other	other
CUL9	cullin 9	Cytoplasm	other
CYB5A	cytochrome b5 type A (microsomal)	Cytoplasm	enzyme
CYP27A1	cytochrome P450, family 27, subfamily A, polypeptide 1	Cytoplasm	enzyme
CYP2C8	cytochrome P450, family 2, subfamily C, polypeptide 8	Cytoplasm	enzyme
DCC	DCC netrin 1 receptor	Plasma Membrane	transmembrane receptor
DDX55	DEAD (Asp-Glu-Ala-Asp) box polypeptide 55	Other	enzyme
DHX57	DEAH (Asp-Glu-Ala-Asp/His) box polypeptide 57	Extracellular Space	other
DIP2B	DIP2 disco-interacting protein 2 homolog B (Drosophila)	Cytoplasm	other
DMD	dystrophin	Plasma Membrane	other
DNAH17	dynein, axonemal, heavy chain 17	Cytoplasm	other
DNAJA1	DnaJ (Hsp40) homolog, subfamily A, member 1	Nucleus	other
DNASE1L3	deoxyribonuclease I-like 3	Nucleus	enzyme
DOCK7	dedicator of cytokinesis 7	Plasma Membrane	other
DYM	dymeclin	Cytoplasm	other
DYNC2H1	dynein, cytoplasmic 2, heavy chain 1	Cytoplasm	other
EARS2	glutamyl-tRNA synthetase 2, mitochondrial	Cytoplasm	enzyme
ENOSF1	enolase superfamily member 1	Other	enzyme
ERBB4	v-erb-b2 avian erythroblastic leukemia viral oncogene homolog 4	Plasma Membrane	kinase
ERO1L	ERO1-like (S. cerevisiae)	Cytoplasm	enzyme
FAM111B	family with sequence similarity 111, member B	Other	other
FER1L6	fer-1-like family member 6	Other	other
FGG	fibrinogen gamma chain	Extracellular Space	other
FRAS1	Fraser extracellular matrix complex subunit 1	Extracellular Space	other
FTSJ3	FtsJ homolog 3 (E. coli)	Nucleus	enzyme
GATA2	GATA binding protein 2	Nucleus	transcription regulator
GDF2	growth differentiation factor 2	Extracellular Space	growth factor
GOLGB1	golgin B1	Cytoplasm	other
GRTP1	growth hormone regulated TBC protein 1	Other	other
HELZ	helicase with zinc finger	Nucleus	enzyme
HERC2	HECT and RLD domain containing E3 ubiquitin protein ligase 2	Cytoplasm	enzyme
HERC6	HECT and RLD domain containing E3 ubiquitin protein ligase family member 6	Cytoplasm	enzyme
HIBADH	3-hydroxyisobutyrate dehydrogenase	Cytoplasm	enzyme
HPGDS	hematopoietic prostaglandin D synthase	Cytoplasm	enzyme
HRH4	histamine receptor H4	Plasma Membrane	G-protein coupled receptor
HSPG2	heparan sulfate proteoglycan 2	Extracellular Space	enzyme
HYAL1	hyaluronoglucosaminidase 1	Cytoplasm	enzyme
HYDIN	HYDIN, axonemal central pair apparatus protein	Other	other
ILKAP	integrin-linked kinase-associated serine/threonine phosphatase	Cytoplasm	phosphatase
INTS1	integrator complex subunit 1	Nucleus	other
ITGA4	integrin, alpha 4 (antigen CD49D, alpha 4 subunit of VLA-4 receptor)	Plasma Membrane	transmembrane receptor
JUP	junction plakoglobin	Plasma Membrane	other
KCTD14	potassium channel tetramerization domain containing 14	Other	ion channel
KDM3A	lysine (K)-specific demethylase 3A	Nucleus	transcription regulator
KIAA0922	KIAA0922	Other	other
KIAA1468	KIAA1468	Other	other
KIAA1731	centrosomal protein 295kDa	Cytoplasm	other
KIAA2026	KIAA2026	Other	other
KIF13A	kinesin family member 13A	Cytoplasm	transporter
KIF13B	kinesin family member 13B	Cytoplasm	other
KIF20B	kinesin family member 20B	Nucleus	enzyme
KIF6	kinesin family member 6	Nucleus	other
KLHL1	kelch-like family member 1	Cytoplasm	other
LAMB4	laminin, beta 4	Other	other
LRCH3	leucine-rich repeats and calponin homology (CH) domain containing 3	Cytoplasm	other
LYST	lysosomal trafficking regulator	Cytoplasm	transporter
MAGEB4	melanoma antigen family B, 4	Extracellular Space	other
MAGEC2	melanoma antigen family C, 2	Other	other
MAP1B	mannosidase, alpha, class 1B, member 1	Cytoplasm	enzyme
MARK4	MAP/microtubule affinity-regulating kinase 4	Cytoplasm	kinase
MAST2	microtubule associated serine/threonine kinase 2	Cytoplasm	kinase
MBTPS1	membrane-bound transcription factor peptidase, site 1	Cytoplasm	peptidase
MET	MET proto-oncogene, receptor tyrosine kinase	Plasma Membrane	kinase
MIB2	mindbomb E3 ubiquitin protein ligase 2	Nucleus	transcription regulator
MINK1	misshapen like kinase 1	Cytoplasm	kinase
MLL5	lysine (K)-specific methyltransferase 2E	Nucleus	enzyme
MMP17	matrix metallopeptidase 17 (membrane-inserted)	Extracellular Space	peptidase
MND1	meiotic nuclear divisions 1 homolog (S. cerevisiae)	Nucleus	other
MON2	MON2 homolog (S. cerevisiae)	Cytoplasm	other
MSR1	macrophage scavenger receptor 1	Plasma Membrane	transmembrane receptor
MTFR1	mitochondrial fission regulator 1	Cytoplasm	other
MTMR11	myotubularin related protein 11	Other	other
MTPAP	mitochondrial poly(A) polymerase	Cytoplasm	enzyme
MTTP	microsomal triglyceride transfer protein	Cytoplasm	transporter
MXRA5	matrix-remodelling associated 5	Extracellular Space	other
NBAS	neuroblastoma amplified sequence	Other	other
NPHS1	nephrosis 1, congenital, Finnish type (nephrin)	Plasma Membrane	other
NPM2	nucleophosmin/nucleoplasmin 2	Nucleus	other
NPR1	natriuretic peptide receptor 1	Plasma Membrane	enzyme
NSMAF	neutral sphingomyelinase (N-SMase) activation associated factor	Cytoplasm	other
NT5C1B	5'-nucleotidase, cytosolic IB	Cytoplasm	phosphatase
NUP155	nucleoporin 155kDa	Nucleus	transporter
NUP210L	nucleoporin 210kDa-like	Other	other
NUP214	nucleoporin 214	Nucleus	transporter
NUP37	nucleoporin 37kDa	Nucleus	transporter
ODZ2	teneurin transmembrane protein 2	Plasma Membrane	other
PAK2	p21 (RAC1) activated kinase 2	Cytoplasm	kinase
PARP14	poly (ADP-ribose) polymerase family, member 14	Cytoplasm	other
PCDHA11	protocadherin alpha 11	Plasma Membrane	other
PCDHB3	protocadherin beta 3	Plasma Membrane	other
PCDHB7	protocadherin beta 7	Plasma Membrane	other
PDE4DIP	phosphodiesterase 4D interacting protein	Cytoplasm	enzyme
PHF1	PHD finger protein 1	Nucleus	transcription regulator
PIWIL1	piwi-like RNA-mediated gene silencing 1	Cytoplasm	other
PKD1	polycystic kidney disease 1 (autosomal dominant)	Plasma Membrane	ion channel
PKP2	plakophilin 2	Plasma Membrane	other
PLXDC1	plexin domain containing 1	Plasma Membrane	other
POLA1	polymerase (DNA directed), alpha 1, catalytic subunit	Nucleus	enzyme
POMP	proteasome maturation protein	Nucleus	other
PREX2	phosphatidylinositol-3,4,5-trisphosphate-dependent Rac exchange factor 2	Cytoplasm	other
PRR14	proline rich 14	Other	other
PRR15L	proline rich 15-like	Other	other
PTPRC	protein tyrosine phosphatase, receptor type, C	Plasma Membrane	phosphatase
PTPRQ	protein tyrosine phosphatase, receptor type, Q	Other	other
PXDNL	peroxidasin homolog (Drosophila)-like	Extracellular Space	enzyme
RBM15	RNA binding motif protein 15	Nucleus	other
RFT1	RFT1 homolog (S. cerevisiae)	Other	other
RNF123	ring finger protein 123	Cytoplasm	other
RNF212	ring finger protein 212	Nucleus	enzyme
RNF32	ring finger protein 32	Cytoplasm	other
ROCK2	Rho-associated, coiled-coil containing protein kinase 2	Cytoplasm	kinase
RPE65	retinal pigment epithelium-specific protein 65kDa	Cytoplasm	enzyme
RREB1	ras responsive element binding protein 1	Nucleus	transcription regulator
RRM2	ribonucleotide reductase M2	Nucleus	enzyme
RSBN1L	round spermatid basic protein 1-like	Other	other
RYR3	ryanodine receptor 3	Plasma Membrane	ion channel
SAE1	SUMO1 activating enzyme subunit 1	Cytoplasm	enzyme
SAR1A	secretion associated, Ras related GTPase 1A	Cytoplasm	enzyme
SCLY	selenocysteine lyase	Cytoplasm	enzyme
SDCCAG8	serologically defined colon cancer antigen 8	Cytoplasm	other
SHPRH	SNF2 histone linker PHD RING helicase, E3 ubiquitin protein ligase	Nucleus	transcription regulator
SIN3A	SIN3 transcription regulator family member A	Nucleus	transcription regulator
SMG7	SMG7 nonsense mediated mRNA decay factor	Nucleus	other
SORBS2	sorbin and SH3 domain containing 2	Plasma Membrane	other
SPINK5	serine peptidase inhibitor, Kazal type 5	Extracellular Space	other
ST7L	suppression of tumorigenicity 7 like	Other	other
STYXL1	serine/threonine/tyrosine interacting-like 1	Cytoplasm	phosphatase
TBC1D8B	TBC1 domain family, member 8B (with GRAM domain)	Other	other
TFF3	trefoil factor 3 (intestinal)	Extracellular Space	other
TFIP11	tuftelin interacting protein 11	Extracellular Space	other
THOC2	THO complex 2	Nucleus	other
TJP1	tight junction protein 1	Plasma Membrane	other
TLR2	toll-like receptor 2	Plasma Membrane	transmembrane receptor
TLR5	toll-like receptor 5	Plasma Membrane	transmembrane receptor
TNFRSF10B	tumor necrosis factor receptor superfamily, member 10b	Plasma Membrane	transmembrane receptor
TOX4	TOX high mobility group box family member 4	Nucleus	other
TPR	translocated promoter region, nuclear basket protein	Nucleus	transporter
TPTE2	transmembrane phosphoinositide 3-phosphatase and tensin homolog 2	Cytoplasm	phosphatase
TRAF3IP2	TRAF3 interacting protein 2	Cytoplasm	other
TREM2	triggering receptor expressed on myeloid cells 2	Plasma Membrane	transmembrane receptor
TRHR	thyrotropin-releasing hormone receptor	Plasma Membrane	G-protein coupled receptor
TSGA10	testis specific, 10	Cytoplasm	other
TTC37	tetratricopeptide repeat domain 37	Other	other
USP19	ubiquitin specific peptidase 19	Cytoplasm	peptidase
USP53	ubiquitin specific peptidase 53	Extracellular Space	enzyme
UTRN	utrophin	Plasma Membrane	transmembrane receptor
VPS13D	vacuolar protein sorting 13 homolog D (S. cerevisiae)	Cytoplasm	other
WBP4	WW domain binding protein 4	Cytoplasm	other
WDFY3	WD repeat and FYVE domain containing 3	Cytoplasm	enzyme
ZC3H13	zinc finger CCCH-type containing 13	Extracellular Space	other
ZC3H14	zinc finger CCCH-type containing 14	Nucleus	other
ZDHHC11	zinc finger, DHHC-type containing 11	Cytoplasm	other
ZNF223	zinc finger protein 223	Nucleus	other
ZNF347	zinc finger protein 347	Nucleus	other
ZNF484	zinc finger protein 484	Nucleus	other
ZNF557	zinc finger protein 557	Nucleus	other
ZNF586	zinc finger protein 586	Other	other
ZNF592	zinc finger protein 592	Nucleus	other
ZNF717	zinc finger protein 717	Nucleus	other
ZNF763	zinc finger protein 763	Cytoplasm	other
