# Supplementary material for: A novel somatic mutation of SIN3A detected in breast cancer by whole-exome sequencing enhances cell proliferation through ERα expression
Source: Sci Rep. 2018 Oct 30;8:16000. doi: 10.1038/s41598-018-34290-1 (PMC6207735; doi:10.1038/s41598-018-34290-1)
Supplement: Supplementary file 7 — Supplementary Table6S [file 41598_2018_34290_MOESM7_ESM.xlsx]

## Sheet: Sheet1
Supplementary Table 6S Somatic mutations of SIN3A in various cancer types in ICGC database
Project	Site	Tumour Type	Tumour Subtype	No. of donors with SIN3A somatic mutations	No. of tested donors	Ratio of donors with SIN3A somatic mutations (%)	Mutations
Skin Cancer - AU	Skin	Skin cancer	Melanoma	91	183	0.497268	250
Skin Adenocarcinoma - BR	Skin	Melanoma		44	100	0.44	80
Biliary Tract Cancer - SG	Gall Bladder	Biliary Tract cancer	Gall bladder cancer / Cholangiocarcinoma	31	71	0.43662	26
Uterine Cancer - Carcinosarcoma	Uterus	Uterine cancer	Carcinosarcoma	6	16	0.375	8
Soft tissue cancer - Leiomyosarcoma	Mesenchymal	Soft Tissue cancer	Leiomyosarcoma	24	67	0.358209	34
Esophageal Adenocarcinoma - UK	Esophagus	Esophageal cancer	Esophageal adenocarcinoma	91	301	0.302326	144
Liver Cancer - RIKEN, JP	Liver	Liver cancer	Hepatocellular carcinoma (Virus associated)	59	258	0.228682	84
Renal Cell Cancer - EU/FR	Kidney	Renal cancer	Renal cell carcinoma (Focus on but not limited to clear cell subtype)	20	95	0.210526	23
Ovarian Cancer - AU	Ovary	Ovarian cancer	Serous cystadenocarcinoma	18	93	0.193548	20
Malignant Lymphoma - DE	Blood	Malignant Lymphoma	Germinal center B-cell derived lymphomas	43	241	0.178423	65
Gastric Cancer - CN	Stomach	Gastric cancer	Intestinal- and diffuse-type	7	46	0.152174	11
Lung Cancer - KR	Lung	Lung cancer	Adenocarcinoma, Squamous cell carcinoma	10	66	0.151515	16
Blood Cancer - T-cell and NK-cell lymphoma - SG	Blood	Blood cancer	T-cell and NK-cell lymphoma	3	23	0.130435	3
Pancreatic Cancer - CA	Pancreas	Pancreatic cancer	Ductal adenocarcinoma	33	260	0.126923	53
Breast ER+ and HER2- Cancer - EU/UK	Breast	Breast cancer	ER+ve, HER2-ve	69	569	0.121265	106
Prostate Cancer - Adenocarcinoma	Prostate	Prostate cancer	Adenocarcinoma	3	25	0.12	3
Breast Cancer - FR	Breast	Breast cancer	Subtype defined by an amplification of the HER2 gene	7	72	0.0972222	10
Uterine Corpus Endometrial Carcinoma- TCGA, US	Uterus	Endometrial cancer	Uterine corpus endometrial carcinoma	24	250	0.096	31
Liver Cancer - FR	Liver	Liver cancer	Hepatocellular carcinoma (Secondary to alcohol and adiposity)	21	249	0.0843373	35
Oral Cancer - IN	Head and neck	Oral cancer	Gingivobuccal	11	131	0.0839695	12
Liver Cancer - NCC, JP	Liver	Liver cancer	Hepatocellular carcinoma (Virus associated)	18	244	0.0737705	27
Colon Adenocarcinoma - TCGA, US	Colorectal	Colon cancer	Adenocarcinoma	18	254	0.0708661	19
Prostate Adenocarcinoma - UK	Prostate	Prostate cancer	Adenocarcinoma	14	215	0.0651163	17
Early Onset Prostate Cancer - DE	Prostate	Prostate cancer	Early Onset	13	202	0.0643564	14
Rectum Adenocarcinoma - TCGA, US	Colorectal	Rectal cancer	Adenocarcinoma	6	94	0.0638298	10
Gastric Adenocarcinoma - TCGA, US	Stomach	Gastric cancer	Adenocarcinoma	17	289	0.0588235	20
Pancreatic Endocrine Neoplasms - IT	Pancreas	Rare Pancreatic Tumors	Enteropancreatic endocrine tumors and rare pancreatic exocrine tumors	2	37	0.0540541	2
Skin Cutaneous melanoma - TCGA, US	Skin	Skin cancer	Cutaneous melanoma	18	335	0.0537313	19
Prostate Adenocarcinoma - CA	Prostate	Prostate cancer	Adenocarcinoma	12	236	0.0508475	14
Bone Cancer - UK	Bone	Bone cancer	Osteosarcoma / chondrosarcoma / rare subtypes	6	130	0.0461538	7
Pancreatic Cancer - AU	Pancreas	Pancreatic cancer	Ductal adenocarcinoma	18	391	0.0460358	21
Breast Triple Negative/Lobular Cancer - UK	Breast	Breast cancer	Triple Negative/lobular/other	6	141	0.0425532	8
Lung Squamous Cell Carcinoma - TCGA, US	Lung	Lung cancer	Squamous cell carcinoma	8	194	0.0412371	8
Chronic Lymphocytic Leukemia - ES	Blood	Chronic Lymphocytic Leukemia	CLL with mutated and unmutated IgVH	9	219	0.0410959	9
Pancreatic Cancer Endocrine neoplasms - AU	Pancreas	Pancreatic cancer	Endocrine neoplasms	2	52	0.0384615	2
Colorectal Cancer - CN	Colorectal	Colorectal cancer	Adenocarcinoma, non-Western	7	187	0.0374332	8
Pediatric Brain Cancer - DE	Brain	Pediatric Brain Tumors	Medulloblastoma &amp; Pediatric Pilocytic Astrocytoma	17	499	0.0340681	25
Acute Myeloid Leukemia - KR	Blood	Blood cancer	Acute myeloid leukaemia	4	125	0.032	4
Sarcoma - TCGA, US	Mesenchymal	Soft Tissue cancer	Liposarcoma and Multiple subtypes	1	34	0.0294118	1
Bladder Cancer - CN	Bladder	Bladder cancer	Urothelial carcinoma	3	103	0.0291262	3
Kidney Renal Papillary Cell Carcinoma - TCGA, US	Kidney	Renal cancer	Papillary carcinoma	4	165	0.0242424	5
Bladder Urothelial Cancer - TCGA, US	Bladder	Bladder cancer	Invasive Urothelial Bladder cancer	3	133	0.0225564	4
Biliary Tract Cancer - JP	Gall Bladder	Biliary Tract cancer	Multiple histological subtypes	5	239	0.0209205	5
Cervical Squamous Cell Carcinoma - TCGA, US	Cervix	Cervical cancer	Cervical squamous cell carcinoma	4	194	0.0206186	4
Breast Cancer - KR	Breast	Breast cancer	Asian phenotype	1	50	0.02	1
Liver Hepatocellular carcinoma - TCGA, US	Liver	Liver cancer	Hepatocellular carcinoma	3	189	0.015873	3
Breast Cancer - TCGA, US	Breast	Breast cancer	Ductal &amp; lobular	12	955	0.0125654	14
Brain Glioblastoma Multiforme - TCGA, US	Brain	Brain cancer	Glioblastoma multiforme	3	276	0.0108696	3
Kidney Renal Clear Cell Carcinoma - TCGA, US	Kidney	Renal cancer	Clear cell carcinoma	4	408	0.00980392	4
Thyroid Cancer - SA	Head and neck	Thyroid cancer	Papillary thyroid carcinoma	1	129	0.00775194	1
Brain Lower Grade Glioma - TCGA, US	Brain	Brain cancer	Lower grade glioma	2	283	0.00706714	2
Acute Myeloid Leukemia - TARGET, US	Blood	Blood cancer	Acute Myeloid Leukemia	1	161	0.00621118	1
Esophageal Cancer - CN	Esophagus	Esophageal cancer	Squamous carcinoma	1	228	0.00438596	1
Head and Neck Thyroid Carcinoma - TCGA, US	Head and neck	Head and Neck cancer	Thyroid carcinoma	1	402	0.00248756	1
