# Supplementary material for: A novel somatic mutation of SIN3A detected in breast cancer by whole-exome sequencing enhances cell proliferation through ERα expression
Source: Sci Rep. 2018 Oct 30;8:16000. doi: 10.1038/s41598-018-34290-1 (PMC6207735; doi:10.1038/s41598-018-34290-1)
Supplement: Supplementary file 8 — Supplementary Table7S [file 41598_2018_34290_MOESM8_ESM.xlsx]

## Sheet: Sheet1
Supplementary Table 7S SIN3A somatic mutation in ER-positive breast cancer in ICGC databese
Mutation ID	Genomic DNA Change	Type	Consequences	Donors affected	Projects Mutation Observed
MU65085352	chr15:g.75687417C>G	single base substitution	Intron: SIN3A	1/61(1.45%)	BRCA-EU:1/569
MU66181296	chr15:g.75687930C>T	single base substitution	Intron: SIN3A	1/61(1.45%)	BRCA-EU:1/569
MU63840392	chr15:g.75709485A>-	deletion of <=200bp	Downstream: CTD-2562G15.2 - SIN3A |Intron: SIN3A	1/61(1.45%)	BRCA-EU:1/569
MU63658492	chr15:g.75717838GCTACGA>-	deletion of <=200bp	Downstream: SIN3A |Intron: SIN3A	1/61(1.45%)	BRCA-EU:1/569
MU64738547	chr15:g.75732108T>A	single base substitution	Intron: SIN3A	1/61(1.45%)	BRCA-EU:1/569
MU64057657	chr15:g.75713438G>-	deletion of <=200bp	3 UTR: SIN3A |Downstream: SIN3A |Intron: SIN3A	1/61(1.45%)	BRCA-EU:1/569
MU65835365	chr15:g.75671100C>T	single base substitution	Upstream: SIN3A |Intron: SIN3A	1/61(1.45%)	BRCA-EU:1/569
MU63388556	chr15:g.75697886G>A	single base substitution	Intron: SIN3A	1/61(1.45%)	BRCA-EU:1/569
MU67002471	chr15:g.75682813C>T	single base substitution	Upstream: SIN3A |Downstream: RPL13P4 |Intron: SIN3A	1/61(1.45%)	BRCA-EU:1/569
MU64326993	chr15:g.75733810T>-	deletion of <=200bp	Intron: SIN3A	1/61(1.45%)	BRCA-EU:1/569
MU65869957	chr15:g.75728583C>T	single base substitution	Intron: SIN3A	1/61(1.45%)	BRCA-EU:1/569
MU64682720	chr15:g.75673042C>T	single base substitution	Missense: SIN3A R1104Q|Upstream: SIN3A |Exon: SIN3A |Downstream: SIN3A	1/61(1.45%)	BRCA-EU:1/569
MU63923169	chr15:g.75738767A>-	deletion of <=200bp	Intron: SIN3A	1/61(1.45%)	BRCA-EU:1/569
MU64950739	chr15:g.75673498->C	insertion of <=200bp	Upstream: SIN3A |Downstream: SIN3A |Intron: SIN3A	1/61(1.45%)	BRCA-EU:1/569
MU64392536	chr15:g.75678851G>C	single base substitution	Upstream: RPL13P4 |Intron: SIN3A	1/61(1.45%)	BRCA-EU:1/569
MU63646685	chr15:g.75658556G>C	single base substitution	Upstream: RP11-817O13.8 - MAN2C1 |Downstream: SIN3A - MAN2C1 |Intron: MAN2C1	1/61(1.45%)	BRCA-EU:1/569
MU65735253	chr15:g.75689270A>C	single base substitution	Intron: SIN3A	1/61(1.45%)	BRCA-EU:1/569
MU65620208	chr15:g.75657412G>C	single base substitution	Upstream: RP11-817O13.8 - MAN2C1 |Downstream: SIN3A - MAN2C1 |Intron: MAN2C1	1/61(1.45%)	BRCA-EU:1/569
MU92566951	chr15:g.75720024A>G	single base substitution	Downstream: SIN3A |Intron: SIN3A	1/61(1.45%)	BRCA-EU:1/569
MU65203366	chr15:g.75745108G>A	single base substitution	Upstream: SIN3A |Intron: SIN3A	1/61(1.45%)	BRCA-EU:1/569
MU63917686	chr15:g.75734197C>T	single base substitution	Intron: SIN3A	1/61(1.45%)	BRCA-EU:1/569
MU92605082	chr15:g.75746320C>T	single base substitution	Upstream: SIN3A |Intron: SIN3A	1/61(1.45%)	BRCA-EU:1/569
MU66693303	chr15:g.75715778G>C	single base substitution	Intron: SIN3A	1/61(1.45%)	BRCA-EU:1/569
MU64037160	chr15:g.75710567G>A	single base substitution	Downstream: CTD-2562G15.2 - SIN3A |Intron: SIN3A	1/61(1.45%)	BRCA-EU:1/569
MU66896337	chr15:g.75722688G>A	single base substitution	Missense: SIN3A S10L|Exon: SIN3A	1/61(1.45%)	BRCA-EU:1/569
MU65256041	chr15:g.75696270A>C	single base substitution	Intron: SIN3A	1/61(1.45%)	BRCA-EU:1/569
MU65166928	chr15:g.75745678G>C	single base substitution	Upstream: SIN3A |Intron: SIN3A	1/61(1.45%)	BRCA-EU:1/569
MU67002477	chr15:g.75746157C>T	single base substitution	Upstream: SIN3A |Intron: SIN3A	1/61(1.45%)	BRCA-EU:1/569
MU63746757	chr15:g.75751210T>C	single base substitution	Upstream: SIN3A	1/61(1.45%)	BRCA-EU:1/569
MU65148210	chr15:g.75748828C>A	single base substitution	Upstream: SIN3A	1/61(1.45%)	BRCA-EU:1/569|BRCA-UK:1/141
MU63388565	chr15:g.75742608C>T	single base substitution	Intron: SIN3A	1/61(1.45%)	BRCA-EU:1/569
MU64569009	chr15:g.75681135G>A	single base substitution	Exon: RPL13P4 |Intron: SIN3A	1/61(1.45%)	BRCA-EU:1/569
MU64137344	chr15:g.75676735T>-	deletion of <=200bp	Frameshift: SIN3A D1022|Upstream: RPL13P4 - SIN3A |Exon: SIN3A	1/61(1.45%)	BRCA-EU:1/569
MU65166931	chr15:g.75752511C>T	single base substitution	Upstream: SIN3A	1/61(1.45%)	BRCA-EU:1/569
MU66850130	chr15:g.75693883A>T	single base substitution	Intron: SIN3A	1/61(1.45%)	BRCA-EU:1/569
MU64928223	chr15:g.75694573C>T	single base substitution	Intron: SIN3A	1/61(1.45%)	BRCA-EU:1/569
MU66022399	chr15:g.75690975C>T	single base substitution	Intron: SIN3A	1/61(1.45%)	BRCA-EU:1/569
MU63915163	chr15:g.75727836C>T	single base substitution	Intron: SIN3A	1/61(1.45%)	BRCA-EU:1/569
MU67021713	chr15:g.75713401G>C	single base substitution	3 UTR: SIN3A |Downstream: SIN3A |Intron: SIN3A	1/61(1.45%)	BRCA-EU:1/569
MU65564885	chr15:g.75682781G>A	single base substitution	Upstream: SIN3A |Downstream: RPL13P4 |Intron: SIN3A	1/61(1.45%)	BRCA-EU:1/569|BRCA-FR:1/72
MU2084007	chr15:g.75740345C>A	single base substitution	Intron: SIN3A	1/61(1.45%)	BRCA-EU:1/569|BRCA-UK:1/141
MU63646690	chr15:g.75658779G>C	single base substitution	Upstream: RP11-817O13.8 - MAN2C1 |Downstream: SIN3A - MAN2C1 |Intron: MAN2C1	1/61(1.45%)	BRCA-EU:1/569
MU65555192	chr15:g.75686493A>G	single base substitution	Upstream: SIN3A |Intron: SIN3A	1/61(1.45%)	BRCA-EU:1/569
MU67110259	chr15:g.75681898T>G	single base substitution	Downstream: RPL13P4 |Intron: SIN3A	1/61(1.45%)	BRCA-EU:1/569
MU65520506	chr15:g.75696743T>A	single base substitution	Intron: SIN3A	1/61(1.45%)	BRCA-EU:1/569
MU66850126	chr15:g.75690012C>T	single base substitution	Intron: SIN3A	1/61(1.45%)	BRCA-EU:1/569
MU65529902	chr15:g.75712919G>A	single base substitution	3 UTR: SIN3A |Downstream: CTD-2562G15.2 - SIN3A |Intron: SIN3A	1/61(1.45%)	BRCA-EU:1/569
MU65835368	chr15:g.75671168C>G	single base substitution	Upstream: SIN3A |Intron: SIN3A	1/61(1.45%)	BRCA-EU:1/569
MU65959677	chr15:g.75659969C>T	single base substitution	Stop Gained: MAN2C1 W36*, W78*, W65*|Upstream: RP11-817O13.8 - MAN2C1 |Exon: MAN2C1 |Downstream: SIN3A |Intron: MAN2C1	1/61(1.45%)	BRCA-EU:1/569
MU64300688	chr15:g.75708937G>A	single base substitution	Downstream: CTD-2562G15.2 - SIN3A |Intron: SIN3A	1/61(1.45%)	BRCA-EU:1/569
MU92860216	chr15:g.75684989G>A	single base substitution	Upstream: SIN3A |Synonymous: SIN3A I815I|Downstream: RPL13P4	1/61(1.45%)	BRCA-EU:1/569
MU1852543	chr15:g.75705360C>T	single base substitution	Missense: SIN3A R167H|Upstream: CTD-2562G15.2 |Downstream: SIN3A	1/61(1.45%)	BRCA-EU:1/569|UCEC-US:1/250
MU65789100	chr15:g.75730639G>A	single base substitution	Intron: SIN3A	1/61(1.45%)	BRCA-EU:1/569
MU64387937	chr15:g.75682492C>G	single base substitution	Upstream: SIN3A |Downstream: RPL13P4 |Intron: SIN3A	1/61(1.45%)	BRCA-EU:1/569
MU66997648	chr15:g.75724657G>C	single base substitution	Intron: SIN3A	1/61(1.45%)	BRCA-EU:1/569
MU65130198	chr15:g.75672483G>C	single base substitution	Upstream: SIN3A |Downstream: SIN3A |Intron: SIN3A	1/61(1.45%)	BRCA-EU:1/569
MU63917679	chr15:g.75679475C>T	single base substitution	Upstream: RPL13P4 |Intron: SIN3A	1/61(1.45%)	BRCA-EU:1/569
MU64693976	chr15:g.75685360C>A	single base substitution	Upstream: SIN3A |Downstream: RPL13P4 |Intron: SIN3A	1/61(1.45%)	BRCA-EU:1/569
MU2099863	chr15:g.75724830C>A	single base substitution	Intron: SIN3A	1/61(1.45%)	BRCA-EU:1/569|BRCA-UK:1/141
MU66336831	chr15:g.75726847C>T	single base substitution	Intron: SIN3A	1/61(1.45%)	BRCA-EU:1/569
MU63915159	chr15:g.75677922G>A	single base substitution	Upstream: RPL13P4 - SIN3A |Intron: SIN3A	1/61(1.45%)	BRCA-EU:1/569
MU2099854	chr15:g.75724600C>T	single base substitution	Intron: SIN3A	1/61(1.45%)	BRCA-EU:1/569|BRCA-UK:1/141
MU66085385	chr15:g.75718163T>C	single base substitution	Downstream: SIN3A |Intron: SIN3A	1/61(1.45%)	BRCA-EU:1/569
MU63490233	chr15:g.75660004G>C	single base substitution	Upstream: RP11-817O13.8 - MAN2C1 |Exon: MAN2C1 |Downstream: SIN3A |Intron: MAN2C1	1/61(1.45%)	BRCA-EU:1/569
MU65904943	chr15:g.75678925G>A	single base substitution	Upstream: RPL13P4 |Intron: SIN3A	1/61(1.45%)	BRCA-EU:1/569
MU65564888	chr15:g.75683531G>T	single base substitution	Upstream: SIN3A |Downstream: RPL13P4 |Intron: SIN3A	1/61(1.45%)	BRCA-EU:1/569|BRCA-FR:1/72
MU65263253	chr15:g.75712263A>C	single base substitution	3 UTR: SIN3A |Downstream: CTD-2562G15.2 - SIN3A |Intron: SIN3A	1/61(1.45%)	BRCA-EU:1/569
MU64622625	chr15:g.75734593A>C	single base substitution	Intron: SIN3A	1/61(1.45%)	BRCA-EU:1/569
MU67002475	chr15:g.75698756C>T	single base substitution	Intron: SIN3A	1/61(1.45%)	BRCA-EU:1/569
MU65564894	chr15:g.75745541G>C	single base substitution	Upstream: SIN3A |Intron: SIN3A	1/61(1.45%)	BRCA-EU:1/569|BRCA-FR:1/72
MU67134699	chr15:g.75733645A>T	single base substitution	Intron: SIN3A	1/61(1.45%)	BRCA-EU:1/569
MU63452937	chr15:g.75702228C>G	single base substitution	Missense: SIN3A Q422H|Downstream: SIN3A	1/61(1.45%)	BRCA-EU:1/569
MU65263250	chr15:g.75712261A>T	single base substitution	3 UTR: SIN3A |Downstream: CTD-2562G15.2 - SIN3A |Intron: SIN3A	1/61(1.45%)	BRCA-EU:1/569
MU67134697	chr15:g.75693476G>T	single base substitution	Intron: SIN3A	1/61(1.45%)	BRCA-EU:1/569
MU63917690	chr15:g.75751885G>C	single base substitution	Upstream: SIN3A	1/61(1.45%)	BRCA-EU:1/569
MU63746754	chr15:g.75682856G>A	single base substitution	Upstream: SIN3A |Downstream: RPL13P4 |Intron: SIN3A	1/61(1.45%)	BRCA-EU:1/569
MU64104788	chr15:g.75676055G>C	single base substitution	Upstream: RPL13P4 - SIN3A |Downstream: SIN3A |Intron: SIN3A	1/61(1.45%)	BRCA-EU:1/569|BRCA-UK:1/141
MU93360581	chr15:g.75688938G>C	single base substitution	Intron: SIN3A	1/61(1.45%)	BRCA-EU:1/569
MU63917674	chr15:g.75659549G>A	single base substitution	Upstream: RP11-817O13.8 - MAN2C1 |Downstream: SIN3A |Intron: MAN2C1	1/61(1.45%)	BRCA-EU:1/569
MU64245944	chr15:g.75670120T>C	single base substitution	Upstream: SIN3A |Intron: SIN3A	1/61(1.45%)	BRCA-EU:1/569
MU63579419	chr15:g.75657444G>C	single base substitution	Upstream: RP11-817O13.8 - MAN2C1 |Downstream: SIN3A - MAN2C1 |Intron: MAN2C1	1/61(1.45%)	BRCA-EU:1/569
MU64738544	chr15:g.75727561T>C	single base substitution	Intron: SIN3A	1/61(1.45%)	BRCA-EU:1/569
MU64387932	chr15:g.75680290C>A	single base substitution	Upstream: RPL13P4 |Intron: SIN3A	1/61(1.45%)	BRCA-EU:1/569
MU64102919	chr15:g.75702328A>-	deletion of <=200bp	Frameshift: SIN3A L389|Downstream: SIN3A	1/61(1.45%)	BRCA-EU:1/569
MU67110262	chr15:g.75703288C>T	single base substitution	Upstream: CTD-2562G15.2 |Downstream: SIN3A |Intron: SIN3A	1/61(1.45%)	BRCA-EU:1/569
MU64326984	chr15:g.75668272C>-	deletion of <=200bp	Exon: SIN3A |Intron: SIN3A	1/61(1.45%)	BRCA-EU:1/569
MU67002473	chr15:g.75693173C>T	single base substitution	Synonymous: SIN3A E545E	1/61(1.45%)	BRCA-EU:1/569
MU64692212	chr15:g.75697576C>T	single base substitution	Intron: SIN3A	1/61(1.45%)	BRCA-EU:1/569
MU66488283	chr15:g.75716231G>C	single base substitution	Intron: SIN3A	1/61(1.45%)	BRCA-EU:1/569
MU4012599	chr15:g.75675193G>A	single base substitution	Upstream: SIN3A |Downstream: SIN3A |Intron: SIN3A	1/61(1.45%)	BRCA-EU:1/569|MALY-DE:1/241|RECA-EU:1/95
MU92860204	chr15:g.75684814G>A	single base substitution	Stop Gained: SIN3A Q874*|Upstream: SIN3A |Downstream: RPL13P4	1/61(1.45%)	BRCA-EU:1/569
MU66321016	chr15:g.75712937A>T	single base substitution	3 UTR: SIN3A |Downstream: CTD-2562G15.2 - SIN3A |Intron: SIN3A	1/61(1.45%)	BRCA-EU:1/569
MU66172455	chr15:g.75713412T>C	single base substitution	3 UTR: SIN3A |Downstream: SIN3A |Intron: SIN3A	1/61(1.45%)	BRCA-EU:1/569
MU64326986	chr15:g.75668361A>-	deletion of <=200bp	Exon: SIN3A |Intron: SIN3A	1/61(1.45%)	BRCA-EU:1/569
MU65564891	chr15:g.75724503G>T	single base substitution	Intron: SIN3A	1/61(1.45%)	BRCA-EU:1/569|BRCA-FR:1/72
MU65538403	chr15:g.75671308C>A	single base substitution	Upstream: SIN3A |Intron: SIN3A	1/61(1.45%)	BRCA-EU:1/569
MU66114645	chr15:g.75678169T>C	single base substitution	Upstream: RPL13P4 - SIN3A |Intron: SIN3A	1/61(1.45%)	BRCA-EU:1/569
MU65620211	chr15:g.75664121C>G	single base substitution	Upstream: MAN2C1 |3 UTR: SIN3A |Downstream: SIN3A - RP11-817O13.8	1/61(1.45%)	BRCA-EU:1/569
MU38443907	chr15:g.75730369A>-	deletion of <=200bp	Intron: SIN3A	1/61(1.45%)	BRCA-EU:1/569|ESAD-UK:1/301
MU67279644	chr15:g.75684571C>T	single base substitution	Upstream: SIN3A |Downstream: RPL13P4 |Intron: SIN3A	1/61(1.45%)	BRCA-EU:1/569
MU66850132	chr15:g.75720650C>T	single base substitution	Downstream: SIN3A |Intron: SIN3A	1/61(1.45%)	BRCA-EU:1/569
MU66850134	chr15:g.75751921A>G	single base substitution	Upstream: SIN3A	1/61(1.45%)	BRCA-EU:1/569
MU63486015	chr15:g.75740360A>-	deletion of <=200bp	Intron: SIN3A	1/61(1.45%)	BRCA-EU:1/569
MU67110260	chr15:g.75685754G>A	single base substitution	Upstream: SIN3A |Downstream: RPL13P4 |Intron: SIN3A	1/61(1.45%)	BRCA-EU:1/569
MU66850128	chr15:g.75690053C>T	single base substitution	Intron: SIN3A	1/61(1.45%)	BRCA-EU:1/569
MU66414594	chr15:g.75688159T>C	single base substitution	Intron: SIN3A	1/61(1.45%)	BRCA-EU:1/569
