# Supplementary material for: A novel somatic mutation of SIN3A detected in breast cancer by whole-exome sequencing enhances cell proliferation through ERα expression
Source: Sci Rep. 2018 Oct 30;8:16000. doi: 10.1038/s41598-018-34290-1 (PMC6207735; doi:10.1038/s41598-018-34290-1)
Supplement: Supplementary file 9 — Supplementary Table8S [file 41598_2018_34290_MOESM9_ESM.xlsx]

## Sheet: TN_mutations_2018_02_01_06_36_0
Supplementary Table 8S SIN3A somatic mutations in triple-negative breast cancer in ICGC databese
Mutation ID	Genomic DNA Change	Type	Consequences	Donors affected	Projects Mutation Observed
MU2129549	chr15:g.75695596C>G	single base substitution	Intron: SIN3A	1 / 6 (16.67%)	BRCA-UK:1/141
MU65148210	chr15:g.75748828C>A	single base substitution	Upstream: SIN3A	1 / 6 (16.67%)	BRCA-EU:1/569|BRCA-UK:1/141
MU2084007	chr15:g.75740345C>A	single base substitution	Intron: SIN3A	1 / 6 (16.67%)	BRCA-EU:1/569|BRCA-UK:1/141
MU2129550	chr15:g.75690034C>T	single base substitution	Intron: SIN3A	1 / 6 (16.67%)	BRCA-UK:1/141
MU2099863	chr15:g.75724830C>A	single base substitution	Intron: SIN3A	1 / 6 (16.67%)	BRCA-EU:1/569|BRCA-UK:1/141
MU2099854	chr15:g.75724600C>T	single base substitution	Intron: SIN3A	1 / 6 (16.67%)	BRCA-EU:1/569|BRCA-UK:1/141
MU64104788	chr15:g.75676055G>C	single base substitution	Upstream: RPL13P4 - SIN3A |Downstream: SIN3A |Intron: SIN3A	1 / 6 (16.67%)	BRCA-EU:1/569|BRCA-UK:1/141
MU92030281	chr15:g.75677463G>A	single base substitution	Upstream: RPL13P4 - SIN3A |Intron: SIN3A	1 / 6 (16.67%)	BRCA-UK:1/141
