# Supplementary material for: A novel somatic mutation of SIN3A detected in breast cancer by whole-exome sequencing enhances cell proliferation through ERα expression
Source: Sci Rep. 2018 Oct 30;8:16000. doi: 10.1038/s41598-018-34290-1 (PMC6207735; doi:10.1038/s41598-018-34290-1)
Supplement: Supplementary file 10 — Supplementary Table9S [file 41598_2018_34290_MOESM10_ESM.xlsx]

## Sheet: SIN3_mutations_2018_02_01_06_34
Supplementary Table 9S SIN3A somatic mutations in Her2-positive breast cancer in ICGC databese
Mutation ID	Genomic DNA Change	Type	Consequences	Donors affected	Projects Mutation Observed
MU80681627	chr15:g.75721353T>C	single base substitution	Downstream: SIN3A |Intron: SIN3A	1 / 7 (14.29%)	BRCA-FR:1/72
MU67445045	chr15:g.75712755C>A	single base substitution	3 UTR: SIN3A |Downstream: CTD-2562G15.2 - SIN3A |Intron: SIN3A	1 / 7 (14.29%)	BRCA-FR:1/72
MU65564885	chr15:g.75682781G>A	single base substitution	Upstream: SIN3A |Downstream: RPL13P4 |Intron: SIN3A	1 / 7 (14.29%)	BRCA-EU:1/569|BRCA-FR:1/72
MU68804078	chr15:g.75729067C>T	single base substitution	Intron: SIN3A	1 / 7 (14.29%)	BRCA-FR:1/72
MU65564888	chr15:g.75683531G>T	single base substitution	Upstream: SIN3A |Downstream: RPL13P4 |Intron: SIN3A	1 / 7 (14.29%)	BRCA-EU:1/569|BRCA-FR:1/72
MU65564894	chr15:g.75745541G>C	single base substitution	Upstream: SIN3A |Intron: SIN3A	1 / 7 (14.29%)	BRCA-EU:1/569|BRCA-FR:1/72
MU81315871	chr15:g.75713954G>A	single base substitution	3 UTR: SIN3A |Downstream: SIN3A |Intron: SIN3A	1 / 7 (14.29%)	BRCA-FR:1/72
MU65564891	chr15:g.75724503G>T	single base substitution	Intron: SIN3A	1 / 7 (14.29%)	BRCA-EU:1/569|BRCA-FR:1/72
MU68297181	chr15:g.75657397G>A	single base substitution	Upstream: RP11-817O13.8 - MAN2C1 |Downstream: SIN3A - MAN2C1 |Intron: MAN2C1	1 / 7 (14.29%)	BRCA-FR:1/72
MU80889670	chr15:g.75739100G>A	single base substitution	Intron: SIN3A	1 / 7 (14.29%)	BRCA-FR:1/72
