# Supplementary material for: A novel somatic mutation of SIN3A detected in breast cancer by whole-exome sequencing enhances cell proliferation through ERα expression
Source: Sci Rep. 2018 Oct 30;8:16000. doi: 10.1038/s41598-018-34290-1 (PMC6207735; doi:10.1038/s41598-018-34290-1)
Supplement: Supplementary file 11 — Supplementary Table10S [file 41598_2018_34290_MOESM11_ESM.xlsx]

## Sheet: Sheet1
	Supplementary Table 10S Primers used for quantitative RT-PCR
	Gene name	Primer Sequence
	Human ESR1	Fw: 5'-CCACCAACCAGTGCACCATT-3'
		Rv: 5'-GGTCTTTTCGTATCCCACCTTTC-3'
	Human HER2	Fw: 5'-AGGGAAACCTGGAACTCACC-3'
		Rv: 5'-GCACAATCCGCAGCCTCT-3'
	Human PGR	Fw: 5'-GAACCAGATGTGATCTATGCAGGA-3'
		Rv: 5'-CGAAAACCTGGCAATGATTTAGAC-3'
	Human GAPDH	Fw: 5'-AGGTGAAGGTCGGAGTCA-3'
		Rv: 5'-GGTCATTGATGGCAACAA-3'
	Human SIN3A	Fw:5'-ACTGCACCAGATTCTCTGCC-3'
		Rv:5'-CTGCTTCCACAGGGTCATCC-3'
